# Supplementary material for: 7-Chloro-4-[(E)-2-(3,4,5-trimeth­oxy­benzyl­idene)hydrazin-1-yl]quinoline
Source: Acta Crystallogr Sect E Struct Rep Online. 2012 Mar 28;68(Pt 4):o1214–5. doi: 10.1107/S1600536812012755 (PMC3344149; doi:10.1107/S1600536812012755)
Supplement: Supplementary file 2 [file e-68-o1214-Isup2.hkl]

#
# h,k,l, Fc-squared, Fo-squared, sigma(Fo-squared) and status flag
#
data_I
_shelx_title ' 1051'
_shelx_refln_list_code          4
_shelx_F_calc_maximum      183.67
_exptl_crystal_F_000      1552.00
_reflns_d_resolution_high  0.7699
 
loop_
 _symmetry_equiv_pos_as_xyz
 'x, y, z'
 '-x+1/2, -y, z+1/2'
 'x+1/2, -y+1/2, -z'
 '-x, y+1/2, -z+1/2'
 '-x, -y, -z'
 'x-1/2, y, -z-1/2'
 '-x-1/2, y-1/2, z'
 'x, -y-1/2, z-1/2'
 
_cell_length_a     7.6338
_cell_length_b    15.5335
_cell_length_c    28.7960
_cell_angle_alpha  90.000
_cell_angle_beta   90.000
_cell_angle_gamma  90.000
 
_shelx_F_squared_multiplier     1.000
 
loop_
 _refln_index_h
 _refln_index_k
 _refln_index_l
 _refln_F_squared_calc
 _refln_F_squared_meas
 _refln_F_squared_sigma
 _refln_observed_status
   2   0   0       64.68       44.88      3.60 o
   4   0   0     7987.41     8343.10    249.08 o
   6   0   0     3045.91     2952.13    126.80 o
   8   0   0      587.64      701.69     46.60 o
   2   1   0      327.46      348.28      5.67 o
   4   1   0        0.08        3.64      2.31 o
   6   1   0      379.10      398.78     23.20 o
   8   1   0      147.67      132.86     13.58 o
   4   2   0      195.60      214.71      5.59 o
   6   2   0     3213.01     3015.08     56.99 o
   8   2   0     1576.81     1507.40     92.95 o
   4   3   0     6842.25     6847.54    101.48 o
   6   3   0      429.29      434.03     12.89 o
   8   3   0      870.31      906.89     57.45 o
   0   4   0    13649.10    12302.50    179.94 o
   2   4   0     4412.75     4596.77     64.04 o
   4   4   0     9135.22     9561.74    138.89 o
   6   4   0        0.86        3.39      3.36 o
   8   4   0     1117.50     1160.87     53.63 o
   2   5   0     2549.50     2312.18     34.77 o
   4   5   0    22236.43    21670.68    336.27 o
   6   5   0     1698.53     1625.11     45.34 o
   8   5   0       16.42       16.49      9.47 o
   0   6   0     5635.18     5617.84     94.05 o
   2   6   0     6480.37     7224.72    110.55 o
   4   6   0     1393.56     1549.24     56.55 o
   6   6   0     1941.59     1936.22     53.81 o
   8   6   0      228.49      251.01     28.65 o
   2   7   0     7624.21     7634.82    114.38 o
   4   7   0      126.65      100.23      7.17 o
   6   7   0      119.03      112.75      7.82 o
   8   7   0      210.22      148.38     25.92 o
   0   8   0     3255.15     3349.14     80.01 o
   2   8   0        0.39       39.30      5.87 o
   4   8   0       68.87      104.39     11.99 o
   6   8   0     1693.30     1703.31     60.14 o
   8   8   0      692.98      645.21     54.15 o
   2   9   0       26.32       52.67      4.39 o
   4   9   0     2673.89     2708.56     68.55 o
   6   9   0      352.74      391.70     20.53 o
   8   9   0     1243.22     1244.96     97.60 o
   0  10   0      312.30      444.52     16.33 o
   2  10   0      150.91      150.52     11.33 o
   4  10   0     1072.44     1134.95     41.09 o
   6  10   0      186.25      167.38     17.05 o
   8  10   0      613.20      656.74     63.91 o
   2  11   0     1595.37     1678.36     36.76 o
   4  11   0       39.33       50.71      8.21 o
   6  11   0      163.50      171.78     18.67 o
   8  11   0      134.76      130.18     32.70 o
   0  12   0      600.93      541.55     21.03 o
   2  12   0      254.09      332.05     22.51 o
   4  12   0        8.16        7.93      5.83 o
   6  12   0     2797.05     2812.74    104.40 o
   2  13   0       54.95       69.60      8.21 o
   4  13   0      126.92      150.47     13.39 o
   6  13   0       16.96       21.50     15.46 o
   0  14   0      317.98      247.74     29.01 o
   2  14   0       94.43       52.97      9.90 o
   4  14   0      995.50      897.24     29.85 o
   6  14   0       13.15       59.90     16.32 o
   2  15   0      715.23      722.05     29.88 o
   4  15   0      548.34      475.23     21.62 o
   6  15   0      137.91      214.98     24.38 o
   0  16   0      875.12      837.96     58.53 o
   2  16   0       25.28       37.87     13.75 o
   4  16   0       84.99       97.97     16.00 o
   6  16   0      124.75       61.82     23.65 o
   2  17   0      739.57      732.09     48.81 o
   4  17   0      922.17     1087.30     51.44 o
   0  18   0      692.03      751.95     63.55 o
   2  18   0       53.79       69.33     16.32 o
   4  18   0      212.23      222.38     23.11 o
   2  19   0      109.87       90.66     22.71 o
   0  20   0       16.96       15.55     28.99 o
   1   1   1     2325.33     2077.84     44.05 o
   2   1   1     5851.20     5399.82     53.91 o
   3   1   1     1812.10     1676.71     15.67 o
   4   1   1     3556.09     3249.16     34.99 o
   5   1   1     1287.98     1145.74     15.75 o
   6   1   1       29.85       44.95      4.57 o
   7   1   1      305.37      278.59     13.24 o
   8   1   1      127.43      131.59     13.33 o
   9   1   1        0.48        3.88      7.43 o
   1   2   1     7459.62     3280.39    309.87 o
   3   2   1      444.25      476.80      6.14 o
   4   2   1     1223.85     1105.32     13.57 o
   5   2   1      630.25      599.41      9.39 o
   6   2   1      676.84      744.51     14.65 o
   7   2   1      190.50      193.89      8.67 o
   8   2   1      167.20      164.45     12.36 o
   9   2   1        0.08       -4.10      8.06 o
   1   3   1    20460.01    20114.72    255.47 o
   2   3   1     8778.46     8270.53     78.88 o
   3   3   1      760.17      721.10      8.11 o
   4   3   1     8700.86     8527.06     87.69 o
   5   3   1      835.88      803.21     13.29 o
   6   3   1      205.66      208.65      6.30 o
   7   3   1      102.15       86.42      5.67 o
   8   3   1      554.14      593.84     21.85 o
   9   3   1        0.07       -0.61      7.72 o
   1   4   1      909.45      863.73      8.19 o
   2   4   1      827.73      946.40     13.75 o
   3   4   1     4637.98     4804.23     46.67 o
   4   4   1     7779.07     8098.25     97.04 o
   5   4   1       63.88       40.61      3.70 o
   6   4   1     1064.10      998.41     20.01 o
   7   4   1      174.65      174.51      8.97 o
   8   4   1      163.29      199.95     12.05 o
   9   4   1      187.81      173.09     25.79 o
   1   5   1     6691.23     6844.51     58.22 o
   2   5   1     1139.03     1074.41     13.33 o
   3   5   1     4872.22     5186.36     51.77 o
   4   5   1     2739.48     2841.64     33.30 o
   5   5   1      505.33      556.24      9.60 o
   6   5   1      639.75      608.95     13.84 o
   7   5   1        1.20        3.20      4.74 o
   8   5   1       10.27       11.32      6.21 o
   9   5   1        3.41       -4.09     15.18 o
   0   6   1     6166.93     5799.98     69.54 o
   1   6   1     3238.42     3210.88     33.83 o
   2   6   1      390.65      311.69      6.34 o
   3   6   1     2158.69     2289.99     29.06 o
   4   6   1     5556.37     5857.68     64.93 o
   5   6   1     2014.11     2028.45     26.27 o
   6   6   1     3857.74     3901.78     73.92 o
   7   6   1     1787.54     1794.45     56.88 o
   8   6   1       96.38       85.91     18.87 o
   9   6   1       46.48       38.66     15.06 o
   1   7   1     6023.10     6486.20     62.40 o
   2   7   1     1022.00      961.48     15.46 o
   3   7   1     1020.96      928.32     15.63 o
   4   7   1      414.52      461.73     10.14 o
   5   7   1        1.73        4.67      2.98 o
   6   7   1     1920.53     1913.28     39.98 o
   7   7   1      166.00      171.87     11.72 o
   8   7   1       41.19       42.47     16.71 o
   9   7   1      292.32      342.20     35.18 o
   0   8   1      124.78      265.59      6.40 o
   1   8   1     9392.14     9832.36     93.31 o
   2   8   1        6.39        6.27      1.47 o
   3   8   1       98.64      115.64      7.21 o
   4   8   1      378.98      387.78     11.64 o
   5   8   1      286.29      278.48      8.77 o
   6   8   1      940.96      901.22     23.21 o
   7   8   1       62.25       98.51     14.00 o
   8   8   1     1745.89     1709.93     80.71 o
   9   8   1       15.62       21.04     17.12 o
   1   9   1     5879.16     6241.62     71.17 o
   2   9   1      499.57      508.25      8.55 o
   3   9   1      380.25      351.49      9.23 o
   4   9   1     1313.61     1357.79     29.57 o
   5   9   1      482.59      445.65     12.61 o
   6   9   1      259.50      235.37     12.05 o
   7   9   1      303.88      276.60     17.94 o
   8   9   1      782.42      802.47    108.49 o
   0  10   1      714.72      785.02     20.27 o
   1  10   1     1638.98     1698.64     21.31 o
   2  10   1       29.94       31.38      4.21 o
   3  10   1      775.79      795.40     16.79 o
   4  10   1      582.30      576.22     12.99 o
   5  10   1      632.15      593.19     15.77 o
   6  10   1       37.79       41.01      6.26 o
   7  10   1      116.31       85.74     11.23 o
   8  10   1       26.92        3.86     17.63 o
   1  11   1       19.95       27.85      4.42 o
   2  11   1     1059.87     1096.39     19.13 o
   3  11   1     3881.15     4018.28     63.55 o
   4  11   1      229.67      224.97      9.24 o
   5  11   1        1.21        5.74      5.47 o
   6  11   1        4.73       -7.25      7.34 o
   7  11   1      229.51      230.21     17.20 o
   8  11   1      120.75      143.00     46.54 o
   0  12   1      340.46      328.95     11.11 o
   1  12   1        0.93        3.24      3.67 o
   2  12   1       24.93       28.34      6.28 o
   3  12   1      783.99      745.89     19.88 o
   4  12   1      115.87      119.10      7.23 o
   5  12   1      799.21      723.86     20.89 o
   6  12   1       92.46       65.67      9.51 o
   7  12   1      104.10       97.00     14.94 o
   1  13   1      377.80      390.20     11.16 o
   2  13   1      250.80      212.67      8.76 o
   3  13   1      145.93      120.37      7.57 o
   4  13   1     1525.23     1630.33     33.41 o
   5  13   1        4.99       18.30      6.96 o
   6  13   1       36.16       27.36      8.79 o
   7  13   1       42.28       27.47     12.90 o
   0  14   1        0.45       15.45     13.37 o
   1  14   1      659.63      733.66     20.51 o
   2  14   1      489.91      452.38     14.22 o
   3  14   1       24.69       10.15      5.58 o
   4  14   1      467.28      472.06     15.02 o
   5  14   1      327.71      305.28     14.00 o
   6  14   1       98.57       86.85     11.31 o
   7  14   1      254.04      229.66     21.61 o
   1  15   1      386.77      314.86     15.52 o
   2  15   1      503.58      523.48     17.28 o
   3  15   1        2.49        9.51      7.23 o
   4  15   1        0.13       -4.49      6.42 o
   5  15   1       42.39       25.86      8.03 o
   6  15   1     1068.29     1098.20     38.94 o
   0  16   1      383.46      297.62     28.56 o
   1  16   1       88.39      111.11     11.86 o
   2  16   1       43.06       49.01     10.65 o
   3  16   1      242.31      213.41     13.17 o
   4  16   1      133.20      153.39     13.32 o
   5  16   1       38.35       23.07     10.24 o
   6  16   1      382.81      315.90     21.53 o
   1  17   1      119.50      100.75     12.68 o
   2  17   1      168.75      153.75     14.13 o
   3  17   1        0.01       12.66     10.97 o
   4  17   1        6.61       21.15     11.91 o
   5  17   1       16.20       10.63     13.14 o
   0  18   1     1105.60     1337.73     55.16 o
   1  18   1       74.52      144.80     24.83 o
   2  18   1       22.04       17.56     13.02 o
   3  18   1       36.94       44.40     12.85 o
   4  18   1      322.49      347.16     21.38 o
   1  19   1       91.56      124.26     20.54 o
   2  19   1      304.65      364.81     24.00 o
   3  19   1        3.39       17.01     16.90 o
   0  20   1        1.67      -12.67     24.71 o
   1  20   1        2.14        8.28     13.02 o
   2   0   2      476.82      451.47      9.03 o
   3   0   2     4112.90     3795.56     47.40 o
   4   0   2       40.33       29.79      2.37 o
   5   0   2     8317.30     8209.88    166.66 o
   6   0   2        4.97        3.83      4.69 o
   7   0   2     1603.43     1578.60     61.82 o
   8   0   2      727.77      749.30     35.30 o
   9   0   2      159.85      150.45     24.64 o
   3   1   2     1434.09     1550.76     14.41 o
   4   1   2     1144.78     1175.54     12.80 o
   5   1   2     2176.98     2156.24     26.96 o
   6   1   2       70.16       70.95      3.86 o
   7   1   2       56.98       66.80      6.44 o
   8   1   2       19.35       26.54      8.29 o
   9   1   2        0.04       -1.18      8.18 o
   0   2   2    14878.42    11282.57    881.43 o
   1   2   2     4651.10     4356.57     61.44 o
   2   2   2    14707.98    14423.26    153.73 o
   3   2   2    12874.54    12642.19    126.59 o
   4   2   2      813.36      900.11      9.92 o
   5   2   2       18.40       24.23      1.84 o
   6   2   2       16.66       22.41      2.90 o
   7   2   2      276.16      283.97     11.13 o
   8   2   2       31.19       35.83      8.27 o
   9   2   2      188.46      166.42     12.50 o
   1   3   2      453.58      514.25      6.39 o
   2   3   2     6889.60     6886.57     58.23 o
   3   3   2    12197.24    11967.44    113.84 o
   4   3   2     6662.48     6908.69     73.43 o
   5   3   2      213.13      165.20      5.38 o
   6   3   2        0.74        2.59      2.72 o
   7   3   2        1.67       -0.02      4.75 o
   8   3   2       80.55       73.01      9.91 o
   9   3   2        3.51       -1.58      8.21 o
   0   4   2     9147.42     8751.81    113.62 o
   1   4   2      917.59      922.21     10.03 o
   2   4   2      247.98      247.93      3.33 o
   3   4   2     7384.00     7510.42     77.60 o
   4   4   2    19234.29    19947.16    226.39 o
   5   4   2     1503.32     1543.27     21.75 o
   6   4   2        4.45        8.12      3.50 o
   7   4   2       54.73       50.97      6.51 o
   8   4   2      184.46      196.49     17.59 o
   9   4   2       63.25       61.60     10.34 o
   1   5   2     5755.75     5604.13     56.64 o
   2   5   2      610.64      734.44     10.25 o
   3   5   2     3953.19     3711.94     41.26 o
   4   5   2      758.22      739.52     12.02 o
   5   5   2     1314.30     1300.30     22.21 o
   6   5   2      158.98      152.52      6.05 o
   7   5   2        4.05        3.59      4.18 o
   8   5   2       42.47       41.09     13.14 o
   9   5   2      838.30      782.38     50.71 o
   0   6   2       14.56       16.40      2.60 o
   1   6   2       90.71       95.98      2.62 o
   2   6   2        2.67        2.75      1.28 o
   3   6   2      576.88      591.07     10.89 o
   4   6   2     1015.37     1106.80     16.95 o
   5   6   2     2365.54     2389.32     33.76 o
   6   6   2     2519.07     2538.53     46.42 o
   7   6   2       14.32       21.64      4.45 o
   8   6   2       69.09       66.93     25.09 o
   9   6   2        0.64       -2.50     13.09 o
   1   7   2      253.29      323.13      6.82 o
   2   7   2      253.66      332.33      6.84 o
   3   7   2     2303.10     2254.32     28.60 o
   4   7   2      814.67      845.48     14.52 o
   5   7   2     1162.07     1145.70     18.35 o
   6   7   2     2863.62     2890.30     54.60 o
   7   7   2       74.14       54.70      9.04 o
   8   7   2        3.75      -20.00     13.87 o
   9   7   2       26.09       24.46     15.48 o
   0   8   2     4959.45     5768.89     80.12 o
   1   8   2     4296.92     4384.14     40.79 o
   2   8   2      692.84      741.39     11.71 o
   3   8   2      282.39      279.68      8.52 o
   4   8   2      565.18      630.15     12.77 o
   5   8   2     1295.80     1367.21     24.01 o
   6   8   2     1126.68     1140.37     29.78 o
   7   8   2     2625.13     2610.25     88.31 o
   8   8   2      415.79      414.50     63.90 o
   9   8   2      496.18      488.55     36.45 o
   1   9   2      796.78      805.89     11.78 o
   2   9   2      473.32      483.05      8.41 o
   3   9   2      327.35      284.79     11.60 o
   4   9   2      382.35      399.54     10.87 o
   5   9   2       19.64       18.68      4.64 o
   6   9   2       58.12       48.14      7.90 o
   7   9   2       32.20       28.91     10.35 o
   8   9   2     2176.31     1985.76     94.59 o
   0  10   2     6162.54     6717.76    112.63 o
   1  10   2     2771.53     2727.49     32.99 o
   2  10   2      265.54      360.35      9.08 o
   3  10   2      106.02      113.47      6.07 o
   4  10   2      357.32      331.63      9.88 o
   5  10   2      773.58      736.72     16.84 o
   6  10   2      441.93      419.57     19.42 o
   7  10   2     1038.92     1059.59     40.81 o
   8  10   2        2.78        1.27     18.27 o
   1  11   2      180.97      185.38      6.01 o
   2  11   2       37.36       34.82      4.64 o
   3  11   2     1028.43     1152.13     26.04 o
   4  11   2      104.65       93.36      7.32 o
   5  11   2      178.63      172.43      8.60 o
   6  11   2       12.26        8.08      6.27 o
   7  11   2      325.06      299.53     20.95 o
   8  11   2       68.16       78.97     23.06 o
   0  12   2     1312.43     1290.34     31.24 o
   1  12   2     3570.40     3500.10     55.59 o
   2  12   2      671.90      735.46     15.45 o
   3  12   2     1278.43     1316.12     25.42 o
   4  12   2       27.74       16.71      5.69 o
   5  12   2      238.35      214.89     11.34 o
   6  12   2      211.54      204.06     12.83 o
   7  12   2      244.44      242.50     18.16 o
   1  13   2      781.96      792.57     20.03 o
   2  13   2      739.35      798.33     20.09 o
   3  13   2      641.02      638.95     15.72 o
   4  13   2      333.82      302.71     11.45 o
   5  13   2     1076.71     1157.58     27.32 o
   6  13   2       35.46       26.11      9.62 o
   7  13   2      102.74      118.52     17.17 o
   0  14   2      458.26      464.18     23.90 o
   1  14   2     2555.49     2609.98     63.58 o
   2  14   2      452.30      439.60     13.77 o
   3  14   2       82.04      103.36      7.79 o
   4  14   2      346.85      298.19     12.47 o
   5  14   2        0.18        2.71      6.69 o
   6  14   2        6.05        9.82     10.28 o
   7  14   2       53.33       33.98     15.26 o
   1  15   2        8.47       11.92      7.66 o
   2  15   2        7.27        7.72      7.58 o
   3  15   2      771.12      851.28     25.09 o
   4  15   2      218.81      209.04     11.18 o
   5  15   2       20.05       13.58      8.01 o
   6  15   2        2.83        1.56     11.08 o
   0  16   2       77.74       61.02     22.69 o
   1  16   2       72.72       76.53     14.22 o
   2  16   2     1273.90     1249.17     36.46 o
   3  16   2       30.68       24.67      8.85 o
   4  16   2        0.13       12.81     10.55 o
   5  16   2       16.58        7.49      9.62 o
   6  16   2      173.59      158.00     17.97 o
   1  17   2      304.59      317.69     18.01 o
   2  17   2       78.39       87.68     12.07 o
   3  17   2     1201.20     1354.80     48.82 o
   4  17   2      568.39      556.28     23.98 o
   5  17   2      102.96       89.54     12.46 o
   0  18   2     1128.58      934.06     58.88 o
   1  18   2       87.29       99.31     15.71 o
   2  18   2        1.78        0.89     11.24 o
   3  18   2      283.79      290.90     27.81 o
   4  18   2      139.87      112.68     17.66 o
   1  19   2      246.64      231.37     22.52 o
   2  19   2      458.02      384.16     48.61 o
   3  19   2      214.52      195.36     17.99 o
   0  20   2      217.98      158.65     27.56 o
   1  20   2      615.26      667.63     35.57 o
   1   1   3     2522.80     2450.88     30.57 o
   2   1   3     3476.90     3166.89     32.99 o
   3   1   3     4463.90     4296.79     41.32 o
   4   1   3      344.99      337.00      4.73 o
   5   1   3      295.82      302.37      6.56 o
   6   1   3        2.76        3.16      2.53 o
   7   1   3       40.70       33.64      5.08 o
   8   1   3      149.35      153.77     10.85 o
   9   1   3      350.58      383.19     19.69 o
   0   2   3      599.72      563.96     17.03 o
   1   2   3    14939.31    13925.83    199.05 o
   2   2   3     1433.72     1493.61     14.75 o
   3   2   3      198.36      212.11      4.65 o
   4   2   3       11.85        5.49      1.15 o
   5   2   3      562.63      522.95      8.72 o
   6   2   3       10.52       15.89      2.63 o
   7   2   3      418.96      406.07     14.63 o
   8   2   3      368.07      362.81     20.12 o
   9   2   3       18.27       19.33      8.98 o
   1   3   3      883.47      895.50      9.96 o
   2   3   3      475.07      531.90      6.12 o
   3   3   3      244.58      242.05      4.03 o
   4   3   3      277.01      302.35      5.78 o
   5   3   3       26.33       24.19      2.23 o
   6   3   3      171.96      177.82      5.84 o
   7   3   3      690.98      714.09     19.36 o
   8   3   3      592.82      626.44     24.58 o
   9   3   3      197.35      215.95     23.06 o
   0   4   3    12616.81    12419.73    164.11 o
   1   4   3     2261.25     2055.17     21.10 o
   2   4   3      417.72      437.41      5.99 o
   3   4   3     2595.44     2753.50     30.09 o
   4   4   3     2581.65     2494.82     30.41 o
   5   4   3     2571.51     2552.40     37.99 o
   6   4   3     2038.82     2040.62     37.26 o
   7   4   3      209.58      245.21     12.77 o
   8   4   3        0.87       16.85      7.76 o
   9   4   3        0.50       -3.12      8.88 o
   1   5   3      138.61      128.25      2.78 o
   2   5   3     3965.21     4127.84     42.41 o
   3   5   3     7416.22     8091.73     84.35 o
   4   5   3      863.66      819.22     12.62 o
   5   5   3      835.39      845.97     14.97 o
   6   5   3     1664.58     1682.62     38.75 o
   7   5   3      140.10      128.51      8.75 o
   8   5   3      678.24      665.93     45.13 o
   9   5   3        0.77       13.69     20.71 o
   0   6   3       17.67       18.62      3.18 o
   1   6   3     3957.74     3874.80     54.98 o
   2   6   3     8410.46     8643.77     92.15 o
   3   6   3     1220.76     1406.89     19.40 o
   4   6   3     1577.50     1563.97     21.90 o
   5   6   3       18.83       14.01      2.32 o
   6   6   3     3869.36     3911.50     76.01 o
   7   6   3     2706.86     2779.38     80.50 o
   8   6   3      513.55      490.40     35.17 o
   9   6   3      218.42      220.93     30.92 o
   1   7   3     1041.58     1166.20     13.72 o
   2   7   3      545.45      690.09      9.37 o
   3   7   3     1410.75     1378.34     22.06 o
   4   7   3      865.26      849.59     16.22 o
   5   7   3     2023.69     2137.33     30.39 o
   6   7   3     1482.36     1488.38     32.52 o
   7   7   3      238.00      234.04     18.39 o
   8   7   3        0.76        3.07     14.86 o
   9   7   3      110.85      122.84     24.12 o
   0   8   3       56.89       63.97      4.22 o
   1   8   3      514.13      758.16     10.84 o
   2   8   3      542.12      596.34      9.78 o
   3   8   3      108.03      123.59      4.96 o
   4   8   3       49.79       62.03      5.37 o
   5   8   3     1817.11     1914.67     31.64 o
   6   8   3     1412.90     1443.51     36.58 o
   7   8   3       10.81       19.77      8.05 o
   8   8   3     1178.16     1067.86     49.99 o
   9   8   3      105.03       97.41     20.84 o
   1   9   3     2869.30     3068.45     31.09 o
   2   9   3     1899.88     2044.60     28.32 o
   3   9   3     1899.74     1924.20     30.70 o
   4   9   3     1142.79     1132.96     21.94 o
   5   9   3      372.89      371.24     10.90 o
   6   9   3      140.69      124.29      8.51 o
   7   9   3     1611.77     1543.38     49.14 o
   8   9   3      233.56      210.45     23.38 o
   0  10   3       46.73       42.30      4.44 o
   1  10   3      114.07      146.08      4.50 o
   2  10   3     3021.31     3150.25     38.49 o
   3  10   3       49.57       66.47      4.94 o
   4  10   3       16.87       17.52      4.09 o
   5  10   3      433.28      444.20     14.13 o
   6  10   3      177.59      188.12     11.81 o
   7  10   3      122.48      117.37     12.39 o
   8  10   3      498.96      387.19     40.71 o
   1  11   3       73.21      111.68      5.54 o
   2  11   3     2665.74     2650.60     37.87 o
   3  11   3     4528.85     4571.47     69.79 o
   4  11   3      294.46      293.89     10.03 o
   5  11   3     3353.41     3248.50     57.77 o
   6  11   3     1135.76     1069.68     28.90 o
   7  11   3      212.50      225.08     17.74 o
   8  11   3       63.92       31.88     20.19 o
   0  12   3     1488.16     1521.51     34.83 o
   1  12   3       21.31       17.73      4.95 o
   2  12   3       99.33      103.46      6.09 o
   3  12   3        0.25       10.26      5.05 o
   4  12   3      878.94      914.99     20.85 o
   5  12   3      223.71      190.61      9.64 o
   6  12   3       11.70        9.00      8.91 o
   7  12   3      176.34      151.17     17.98 o
   1  13   3      846.59      844.58     20.52 o
   2  13   3      138.66      122.66      8.20 o
   3  13   3      811.56      712.57     16.51 o
   4  13   3      597.52      608.36     15.60 o
   5  13   3        0.53        9.26      6.90 o
   6  13   3       36.89       27.14     10.11 o
   7  13   3      181.77      199.79     19.21 o
   0  14   3      167.82      161.07     14.80 o
   1  14   3     2901.92     2874.43     67.99 o
   2  14   3       57.95       46.27      8.02 o
   3  14   3      687.55      625.76     15.68 o
   4  14   3       43.80       47.44      7.57 o
   5  14   3      334.13      346.39     14.07 o
   6  14   3       28.41       21.94     12.84 o
   7  14   3      147.86      124.98     15.89 o
   1  15   3      617.64      628.84     21.75 o
   2  15   3        0.52       16.75      8.71 o
   3  15   3      241.12      259.58     14.47 o
   4  15   3       54.73       42.00      7.80 o
   5  15   3      698.22      717.50     22.32 o
   6  15   3      164.32      142.53     17.72 o
   0  16   3       39.73       36.04     19.30 o
   1  16   3     3645.76     3987.15     89.82 o
   2  16   3        6.46       26.91      8.54 o
   3  16   3      149.80      185.23     14.23 o
   4  16   3       14.53       23.41     14.58 o
   5  16   3        9.99       14.70      7.95 o
   1  17   3      242.48      285.27     15.64 o
   2  17   3      463.28      428.27     19.01 o
   3  17   3      217.09      260.54     16.73 o
   4  17   3      181.62      152.73     14.22 o
   5  17   3       25.07       11.09     11.60 o
   0  18   3      334.91      270.41     27.69 o
   1  18   3      527.29      624.88     29.26 o
   2  18   3      164.52      159.26     18.05 o
   3  18   3       99.65      104.75     14.25 o
   4  18   3       10.94        9.59     14.80 o
   1  19   3       78.95       73.07     13.83 o
   2  19   3        4.64      -12.06     11.50 o
   3  19   3      433.25      438.17     27.15 o
   0  20   3      573.04      773.94     69.99 o
   2   0   4     3186.57     3016.07     46.57 o
   3   0   4      834.49      892.07     13.94 o
   4   0   4     1423.28     1327.82     22.17 o
   5   0   4        2.97        7.53      3.16 o
   6   0   4      231.59      236.63      9.17 o
   7   0   4      778.36      771.23     29.81 o
   8   0   4      276.62      283.08     23.31 o
   9   0   4        2.17        0.32      9.08 o
   1   1   4     3896.96     3510.28     47.04 o
   2   1   4      190.51      239.36      3.33 o
   3   1   4      600.75      633.39      7.53 o
   4   1   4       45.83       47.19      2.28 o
   5   1   4     1105.10     1092.82     17.97 o
   6   1   4     1739.86     1851.65     33.30 o
   7   1   4     1109.09     1151.97     33.21 o
   8   1   4       61.98       55.02      8.54 o
   9   1   4        1.53        0.77      7.32 o
   0   2   4        6.78       -2.06      1.37 o
   1   2   4     3395.60     3365.07     34.81 o
   2   2   4       92.72       72.41      2.24 o
   3   2   4     4385.46     4289.28     38.99 o
   4   2   4     1948.56     1979.65     23.13 o
   5   2   4       18.35        9.58      1.67 o
   6   2   4      798.48      786.14     16.88 o
   7   2   4      404.69      403.15     12.75 o
   8   2   4        1.74       -1.03      6.69 o
   9   2   4      185.13      195.65     13.27 o
   1   3   4      184.65      196.44      3.03 o
   2   3   4     5998.46     6290.53     55.46 o
   3   3   4      435.82      402.94      6.17 o
   4   3   4      554.43      600.00     11.80 o
   5   3   4     5205.75     5516.61     77.04 o
   6   3   4        7.90       12.25      2.84 o
   7   3   4      603.78      618.48     19.15 o
   8   3   4     1019.82     1075.13     34.49 o
   9   3   4       25.31       27.40      9.09 o
   0   4   4    20832.30    19938.96    294.83 o
   1   4   4      369.86      321.94      4.51 o
   2   4   4      427.74      386.82      5.48 o
   3   4   4      152.92      133.51      4.32 o
   4   4   4      218.71      357.73      6.92 o
   5   4   4     1569.76     1538.15     23.52 o
   6   4   4      146.47      154.33      5.88 o
   7   4   4       60.11       59.28      6.81 o
   8   4   4      194.05      202.39     12.79 o
   9   4   4       70.03       75.11     13.69 o
   1   5   4     1331.71     1293.73     15.48 o
   2   5   4     1237.01     1247.31     15.70 o
   3   5   4     1037.90      963.99     15.07 o
   4   5   4       82.44      105.30      3.56 o
   5   5   4       69.77       74.42      3.41 o
   6   5   4     2609.77     2627.40     56.39 o
   7   5   4       55.02       39.94      6.15 o
   8   5   4      516.25      492.72     23.75 o
   9   5   4     1913.12     1946.32    118.78 o
   0   6   4      447.66      500.14     11.86 o
   1   6   4      175.81      180.76      4.91 o
   2   6   4      103.31      134.22      3.83 o
   3   6   4     2608.80     2774.04     32.66 o
   4   6   4      216.89      274.97      6.09 o
   5   6   4      355.14      359.44     10.45 o
   6   6   4      952.24      912.64     21.54 o
   7   6   4      367.58      380.28     16.88 o
   8   6   4      629.01      587.94     25.34 o
   9   6   4       38.71       40.53     17.60 o
   1   7   4      156.02      251.75      6.50 o
   2   7   4      912.46      789.22     11.42 o
   3   7   4     2313.51     2141.32     29.14 o
   4   7   4      194.08      208.90      6.02 o
   5   7   4        1.37       10.79      2.05 o
   6   7   4     1069.19     1043.64     25.83 o
   7   7   4      261.21      256.24     19.28 o
   8   7   4     1262.25     1186.77     49.66 o
   9   7   4      286.82      225.51     25.52 o
   0   8   4     4866.45     5163.25     71.83 o
   1   8   4     1337.86     1314.97     16.17 o
   2   8   4        6.62        5.97      1.56 o
   3   8   4      163.56      168.17      5.82 o
   4   8   4     1023.52     1051.53     22.74 o
   5   8   4      189.67      195.67      7.85 o
   6   8   4     1022.89     1024.68     27.21 o
   7   8   4      222.06      217.98     24.72 o
   8   8   4     1453.63     1364.21     55.97 o
   9   8   4        0.03       -3.44     18.08 o
   1   9   4     1941.67     2080.97     26.99 o
   2   9   4     1705.72     1881.03     23.57 o
   3   9   4      890.17      793.91     14.50 o
   4   9   4     2162.95     2093.45     32.04 o
   5   9   4     3094.50     3081.39     52.50 o
   6   9   4       59.17       67.97      7.39 o
   7   9   4        1.03       -5.02     11.10 o
   8   9   4      530.99      482.45     30.48 o
   0  10   4      442.00      457.43     11.92 o
   1  10   4      200.52      236.58      5.74 o
   2  10   4     1102.08     1163.02     18.29 o
   3  10   4      549.93      521.03     11.83 o
   4  10   4      363.86      335.79      9.93 o
   5  10   4      821.39      832.76     18.83 o
   6  10   4       34.76       27.61      7.16 o
   7  10   4       55.43       59.70     13.00 o
   8  10   4      324.57      281.31     23.93 o
   1  11   4      140.29      112.29      4.64 o
   2  11   4        5.72       13.03      4.55 o
   3  11   4      167.43      189.72      8.29 o
   4  11   4       13.12       23.45      5.38 o
   5  11   4        1.08        2.82      4.86 o
   6  11   4      139.01      130.51     13.08 o
   7  11   4      398.00      305.60     25.57 o
   8  11   4       29.03       23.89     16.14 o
   0  12   4      467.34      444.09     13.39 o
   1  12   4      463.98      473.62     16.45 o
   2  12   4      536.10      536.88     13.99 o
   3  12   4       11.06        6.31      4.78 o
   4  12   4      412.57      446.80     13.26 o
   5  12   4      389.98      383.10     12.75 o
   6  12   4       39.59       43.21      9.10 o
   7  12   4      449.40      407.65     30.28 o
   1  13   4     1390.53     1370.16     28.35 o
   2  13   4      351.94      316.23     12.21 o
   3  13   4       12.04        6.53      5.28 o
   4  13   4      272.04      258.00     10.05 o
   5  13   4       14.26       14.64      6.35 o
   6  13   4       15.65        9.73      8.72 o
   7  13   4       16.02       42.56     14.55 o
   0  14   4      292.81      281.10     16.38 o
   1  14   4     1554.06     1648.55     39.66 o
   2  14   4        3.81        9.63      6.49 o
   3  14   4       14.75       24.35      7.37 o
   4  14   4      382.93      381.76     19.50 o
   5  14   4      147.56      126.08      9.31 o
   6  14   4      634.01      531.26     25.05 o
   7  14   4       89.06       86.66     18.56 o
   1  15   4      202.56      214.03     13.58 o
   2  15   4       11.91       44.57     10.21 o
   3  15   4      346.29      351.59     15.97 o
   4  15   4      359.88      360.68     15.55 o
   5  15   4       73.89       73.99      8.57 o
   6  15   4      165.87      159.76     19.17 o
   0  16   4        7.02       13.48     14.28 o
   1  16   4      455.59      460.02     20.10 o
   2  16   4       55.68       54.75      8.99 o
   3  16   4       85.48      114.14     10.58 o
   4  16   4       70.84       72.71     11.56 o
   5  16   4       49.05       38.05     10.49 o
   1  17   4      172.94      210.36     15.25 o
   2  17   4      334.29      324.89     18.88 o
   3  17   4     1319.92     1393.88     45.74 o
   4  17   4      136.52      125.35     13.39 o
   5  17   4       42.69       25.25     14.58 o
   0  18   4      220.94      210.42     29.41 o
   1  18   4        8.62        2.91     10.20 o
   2  18   4      119.72      118.24     22.67 o
   3  18   4      224.68      237.60     17.42 o
   4  18   4      331.69      329.17     20.75 o
   1  19   4       77.71       74.72     14.45 o
   2  19   4       37.70       37.23     13.36 o
   3  19   4      206.50      143.08     17.60 o
   0  20   4      270.65      291.83     33.29 o
   1   1   5      460.99      449.85      5.76 o
   2   1   5     5699.64     5570.35     55.13 o
   3   1   5     3560.68     3281.14     36.09 o
   4   1   5     1348.15     1183.96     16.46 o
   5   1   5      711.54      708.92     11.60 o
   6   1   5       56.10       50.74      3.71 o
   7   1   5        1.03        4.09      5.19 o
   8   1   5      935.48      980.17     32.97 o
   9   1   5       81.47       87.44     10.81 o
   0   2   5       11.35        7.69      1.39 o
   1   2   5     3289.98     3224.35     27.84 o
   2   2   5     9227.37     9377.88     84.19 o
   3   2   5     3855.72     3873.26     35.92 o
   4   2   5      327.95      324.75      5.68 o
   5   2   5      226.51      226.09      5.81 o
   6   2   5     2095.55     2212.56     48.04 o
   7   2   5      922.37      960.03     26.77 o
   8   2   5        6.96       14.50      7.72 o
   9   2   5      141.67      115.85     11.42 o
   1   3   5     3373.82     3241.93     31.74 o
   2   3   5     3631.30     3340.17     33.36 o
   3   3   5     3582.32     3453.52     36.83 o
   4   3   5     3249.25     3180.60     34.90 o
   5   3   5      806.48      747.87     17.47 o
   6   3   5       23.72       21.81      3.46 o
   7   3   5       23.04       18.64      6.02 o
   8   3   5        0.81        1.37      7.13 o
   9   3   5     1074.04     1114.62     36.12 o
   0   4   5     1861.40     1956.64     27.77 o
   1   4   5     4283.00     4099.61     43.68 o
   2   4   5       36.32       45.59      1.81 o
   3   4   5      797.01      771.91     10.31 o
   4   4   5     4931.07     5143.03     53.10 o
   5   4   5     2115.47     2298.79     31.79 o
   6   4   5      595.10      584.39     14.22 o
   7   4   5      772.87      844.68     23.96 o
   8   4   5        2.81        7.57      7.47 o
   9   4   5      887.71      891.51     37.55 o
   1   5   5     2856.87     2945.78     35.42 o
   2   5   5       63.59       66.00      2.38 o
   3   5   5     1312.20     1350.09     17.97 o
   4   5   5     1846.55     1786.91     24.06 o
   5   5   5     1118.38     1113.73     18.77 o
   6   5   5      833.24      857.24     19.74 o
   7   5   5       12.50       10.98      5.12 o
   8   5   5      241.84      236.10     11.61 o
   9   5   5     1340.27     1310.33     79.80 o
   0   6   5     1004.81      843.01     18.21 o
   1   6   5     5192.15     5165.01     59.52 o
   2   6   5     7032.99     7333.05     76.48 o
   3   6   5      153.91      151.84      5.66 o
   4   6   5       12.92       33.70      2.57 o
   5   6   5      972.98     1007.70     18.87 o
   6   6   5     1616.44     1651.96     34.57 o
   7   6   5      108.23      106.64     12.32 o
   8   6   5     1126.97     1161.53     41.21 o
   9   6   5     1131.35     1105.31     75.70 o
   1   7   5       23.12       16.58      2.23 o
   2   7   5       73.83      101.74      3.74 o
   3   7   5     3111.45     3234.81     41.39 o
   4   7   5        1.42        3.30      2.10 o
   5   7   5     2210.81     2156.82     35.83 o
   6   7   5     1087.88     1081.61     26.05 o
   7   7   5     2314.09     2276.64     76.81 o
   8   7   5      101.50       99.74     15.12 o
   9   7   5       63.64       54.98     20.23 o
   0   8   5    12414.56    12955.54    258.21 o
   1   8   5      292.05      333.75      6.93 o
   2   8   5     1456.02     1433.32     21.34 o
   3   8   5      109.01      104.97      5.62 o
   4   8   5        4.48       11.85      4.49 o
   5   8   5     2716.83     2716.15     49.21 o
   6   8   5        3.38        8.02      6.82 o
   7   8   5      550.59      571.20     29.26 o
   8   8   5      694.22      653.83     33.43 o
   9   8   5       78.74       66.34     26.37 o
   1   9   5       62.83       94.72      3.71 o
   2   9   5       49.44       45.10      5.02 o
   3   9   5      742.97      727.44     17.00 o
   4   9   5     1155.20     1137.37     21.37 o
   5   9   5        0.14        2.55      4.22 o
   6   9   5      586.20      591.73     19.99 o
   7   9   5      144.48      122.87     15.82 o
   8   9   5       97.55       98.97     18.43 o
   0  10   5      455.09      407.81     10.76 o
   1  10   5      770.71      811.69     12.73 o
   2  10   5      494.37      472.09     12.77 o
   3  10   5      798.99      795.37     16.03 o
   4  10   5     1074.23     1112.77     20.99 o
   5  10   5      621.92      557.14     13.70 o
   6  10   5      405.33      434.59     17.43 o
   7  10   5       71.06       69.33     13.79 o
   8  10   5      166.03      164.16     24.77 o
   1  11   5       41.08       37.30      3.30 o
   2  11   5     2832.82     2693.44     44.77 o
   3  11   5     2762.84     2613.61     44.29 o
   4  11   5      663.57      635.56     25.05 o
   5  11   5      351.39      293.46     10.51 o
   6  11   5       36.95       37.88      7.75 o
   7  11   5        5.91        1.24     10.95 o
   8  11   5       31.86        1.85     14.28 o
   0  12   5      330.19      327.56     14.00 o
   1  12   5     1094.63     1125.19     21.15 o
   2  12   5        3.70       10.19      5.18 o
   3  12   5     2482.91     2497.55     40.97 o
   4  12   5      147.98      157.21      8.42 o
   5  12   5       82.53       75.30      7.47 o
   6  12   5       96.74       69.80     13.04 o
   7  12   5       46.34       43.94     15.05 o
   1  13   5        5.49       18.66      5.30 o
   2  13   5       54.97       68.60      6.21 o
   3  13   5      580.38      505.15     13.49 o
   4  13   5      152.63      157.60      8.69 o
   5  13   5      273.73      263.78     10.82 o
   6  13   5      240.40      209.39     14.51 o
   7  13   5       21.99       15.79     17.98 o
   0  14   5     1567.44     1710.45     75.18 o
   1  14   5       21.86       21.26      7.02 o
   2  14   5       58.72       40.83      9.26 o
   3  14   5       34.70       23.99      7.33 o
   4  14   5        0.04       -3.63      7.20 o
   5  14   5      337.57      367.07     16.65 o
   6  14   5        4.99       17.14      9.95 o
   7  14   5       94.72       42.79     22.31 o
   1  15   5      236.48      260.18     18.23 o
   2  15   5      547.48      591.72     21.46 o
   3  15   5        0.54        3.34      8.98 o
   4  15   5        6.22        1.57      7.64 o
   5  15   5       17.95       15.40      9.51 o
   6  15   5      296.99      261.35     19.94 o
   0  16   5      257.79      252.75     18.59 o
   1  16   5       50.06       48.99     11.00 o
   2  16   5      101.03      115.76     13.15 o
   3  16   5        8.51        8.88      8.00 o
   4  16   5       32.05       52.31     11.34 o
   5  16   5       48.64       16.93     10.58 o
   1  17   5      377.55      386.74     19.25 o
   2  17   5       29.86       58.37     10.55 o
   3  17   5       72.72       50.95     12.39 o
   4  17   5      206.66      198.57     19.95 o
   5  17   5        0.04        4.70     13.99 o
   0  18   5      241.52      373.48     54.58 o
   1  18   5      274.11      251.61     16.42 o
   2  18   5      124.49      139.09     14.63 o
   3  18   5      381.90      316.22     28.30 o
   4  18   5      954.04      993.44     60.07 o
   1  19   5        0.73        2.55     12.79 o
   2  19   5       41.44       39.79     14.13 o
   3  19   5      232.76      185.63     18.62 o
   0   0   6      479.78      424.43     11.99 o
   1   0   6     6012.70     5555.37     69.77 o
   2   0   6    12716.30    11818.97    214.57 o
   3   0   6     3750.84     3625.10     71.31 o
   4   0   6     1624.27     1534.96     30.48 o
   5   0   6      710.22      735.94     18.03 o
   6   0   6     2600.94     2590.31     55.46 o
   7   0   6       20.99       40.90      8.53 o
   8   0   6     6250.83     6670.64    248.78 o
   9   0   6      839.02      744.04     45.89 o
   1   1   6      210.18      197.74      3.02 o
   2   1   6      264.50      213.52      3.40 o
   3   1   6        0.57        3.86      0.91 o
   4   1   6     3077.33     2982.39     41.56 o
   5   1   6      100.35       94.52      3.83 o
   6   1   6        9.37       12.42      3.73 o
   7   1   6        7.66        2.07      5.25 o
   8   1   6      168.64      206.12     10.68 o
   9   1   6       33.48       35.51      8.50 o
   0   2   6    29834.24    27825.09    347.54 o
   1   2   6      112.77       92.36      1.90 o
   2   2   6      969.12      973.29      9.41 o
   3   2   6      702.90      635.70      8.10 o
   4   2   6      920.29      984.35     15.39 o
   5   2   6      441.57      397.64      9.47 o
   6   2   6     1950.67     1987.53     40.49 o
   7   2   6      102.37      123.09      7.76 o
   8   2   6        9.26        8.44      6.16 o
   9   2   6      121.43      115.86     12.85 o
   1   3   6     2224.64     2028.19     19.19 o
   2   3   6    11190.18    11069.37     98.16 o
   3   3   6      100.88      120.78      2.64 o
   4   3   6     2928.78     2878.69     35.31 o
   5   3   6      124.75      123.78      4.03 o
   6   3   6      616.74      619.16     16.12 o
   7   3   6      365.06      372.56     13.17 o
   8   3   6      185.55      211.49     11.21 o
   9   3   6       36.38       50.41     10.44 o
   0   4   6    10639.26    10453.90    160.64 o
   1   4   6      164.82      117.41      2.78 o
   2   4   6     2717.03     2683.92     31.96 o
   3   4   6       99.06       95.16      2.78 o
   4   4   6     4432.82     4699.69     60.58 o
   5   4   6      469.16      474.33      8.84 o
   6   4   6      152.37      142.31      6.53 o
   7   4   6        1.90        2.72      4.74 o
   8   4   6     1025.33     1044.47     36.20 o
   9   4   6     1591.34     1586.96     62.87 o
   1   5   6      102.27       92.66      3.06 o
   2   5   6     6812.64     6874.97     74.88 o
   3   5   6        0.75        4.65      2.26 o
   4   5   6     9784.42     9703.10    117.30 o
   5   5   6      245.28      271.55      7.16 o
   6   5   6      783.41      788.18     18.91 o
   7   5   6      355.36      318.84     14.04 o
   8   5   6      483.93      482.28     19.47 o
   9   5   6       84.02       60.43     41.47 o
   0   6   6     1561.09     1631.98     49.46 o
   1   6   6     1143.27     1128.15     16.85 o
   2   6   6     5729.79     5985.25     75.97 o
   3   6   6      285.25      326.74      6.54 o
   4   6   6      299.00      319.37      7.50 o
   5   6   6       54.94       53.69      3.43 o
   6   6   6      917.01      934.77     23.61 o
   7   6   6     3049.91     3256.42     81.95 o
   8   6   6      347.76      381.18     21.67 o
   9   6   6      136.82      144.46     40.88 o
   1   7   6      714.71      692.93     11.83 o
   2   7   6     2771.46     2650.38     35.51 o
   3   7   6        0.71        1.05      2.81 o
   4   7   6     1874.69     1773.26     25.06 o
   5   7   6       56.45       48.72      3.32 o
   6   7   6     2136.40     2276.20     50.79 o
   7   7   6      958.99      966.20     34.81 o
   8   7   6        2.55       -4.34     10.30 o
   9   7   6      153.20      116.71     23.25 o
   0   8   6      900.37      947.75     27.50 o
   1   8   6        0.10        2.44      2.36 o
   2   8   6      559.48      533.72     11.03 o
   3   8   6      523.31      537.14     13.79 o
   4   8   6     1820.07     1845.87     39.96 o
   5   8   6       91.81       97.16      3.75 o
   6   8   6     1922.70     1946.23     53.25 o
   7   8   6     1723.92     1676.69     61.44 o
   8   8   6      525.71      556.03     31.14 o
   1   9   6      575.11      562.12     10.46 o
   2   9   6      972.73      898.96     15.42 o
   3   9   6       60.98       48.95      5.37 o
   4   9   6     1462.82     1462.18     30.97 o
   5   9   6     1427.01     1404.50     32.83 o
   6   9   6        0.97        7.97      6.11 o
   7   9   6      140.70      136.98     16.92 o
   8   9   6        0.75        2.90     19.79 o
   0  10   6     5250.30     4893.50     66.98 o
   1  10   6      471.88      507.89      9.03 o
   2  10   6      445.46      452.18     13.83 o
   3  10   6     1234.57     1164.39     21.80 o
   4  10   6      232.42      268.50      8.74 o
   5  10   6      223.50      219.04      8.71 o
   6  10   6      795.22      836.66     26.05 o
   7  10   6       38.24       63.73     15.89 o
   8  10   6      267.37      290.27     31.89 o
   1  11   6      181.71      179.56      6.79 o
   2  11   6      506.11      532.42     17.54 o
   3  11   6       12.91       14.76      5.49 o
   4  11   6      224.18      244.38      9.44 o
   5  11   6     1251.34     1137.93     26.01 o
   6  11   6      111.42       91.61      9.03 o
   7  11   6        8.88       -2.93     14.06 o
   8  11   6       26.56        3.62     14.71 o
   0  12   6     2324.11     2290.05     45.67 o
   1  12   6      780.83      759.98     19.22 o
   2  12   6     3588.04     3693.35     58.78 o
   3  12   6     1170.22     1092.07     22.25 o
   4  12   6       42.14       48.52      6.82 o
   5  12   6       65.52       63.20      7.40 o
   6  12   6       34.73       28.11     10.78 o
   7  12   6      343.32      294.13     24.41 o
   1  13   6     1324.06     1236.33     26.06 o
   2  13   6      261.00      237.11     10.07 o
   3  13   6      123.15      137.07      8.76 o
   4  13   6     1151.12     1158.51     26.39 o
   5  13   6       48.19       35.53      8.11 o
   6  13   6      253.16      242.50     15.32 o
   7  13   6      145.06      181.68     23.62 o
   0  14   6      505.65      551.45     26.24 o
   1  14   6      493.73      500.19     20.21 o
   2  14   6      368.19      363.83     20.72 o
   3  14   6      618.31      605.77     17.22 o
   4  14   6       88.42       85.73      8.67 o
   5  14   6      819.06      771.82     23.23 o
   6  14   6       40.56       40.18     11.31 o
   1  15   6     3098.62     3093.73     64.93 o
   2  15   6      328.58      354.75     16.35 o
   3  15   6      165.57      154.96     13.04 o
   4  15   6      291.89      328.37     14.46 o
   5  15   6       45.63       26.70      8.81 o
   6  15   6      209.98      171.09     19.95 o
   0  16   6       55.71       57.99     13.88 o
   1  16   6      550.47      520.04     19.95 o
   2  16   6     1452.96     1504.13     39.66 o
   3  16   6       51.01       43.01     11.65 o
   4  16   6        3.03       14.43      9.62 o
   5  16   6      274.86      270.28     18.00 o
   1  17   6      839.91      793.89     31.66 o
   2  17   6      422.06      417.88     28.35 o
   3  17   6       14.13        9.25      9.03 o
   4  17   6       21.15       59.29     11.92 o
   5  17   6      533.97      492.95     40.69 o
   0  18   6      903.42     1012.47     60.30 o
   1  18   6       31.81       22.99     15.82 o
   2  18   6      241.78      215.46     14.96 o
   3  18   6      270.13      284.99     17.41 o
   4  18   6      258.49      248.49     20.02 o
   1  19   6      162.69      150.63     21.08 o
   2  19   6       31.92       26.96     13.23 o
   1   1   7      612.46      570.16      7.23 o
   2   1   7      861.27      820.01      9.81 o
   3   1   7     4343.33     4179.15     46.23 o
   4   1   7      603.39      571.05     11.08 o
   5   1   7      700.09      709.36     13.17 o
   6   1   7      518.63      528.60     13.45 o
   7   1   7      136.18      127.50      7.30 o
   8   1   7       96.35      106.95     10.40 o
   9   1   7      314.04      302.12     15.90 o
   0   2   7     6679.62     6175.17     72.72 o
   1   2   7     6815.40     6628.30     51.53 o
   2   2   7      344.22      361.47      4.87 o
   3   2   7        0.01        3.11      1.91 o
   4   2   7      134.51      148.84      4.48 o
   5   2   7      127.49      140.05      7.76 o
   6   2   7     3788.34     3822.37     70.57 o
   7   2   7      303.99      298.68     12.61 o
   8   2   7      197.50      201.74     11.44 o
   9   2   7      183.67      224.59     15.14 o
   1   3   7     1623.64     1555.27     14.23 o
   2   3   7      172.23      171.40      3.47 o
   3   3   7      897.88      857.49     12.82 o
   4   3   7      857.38      847.72     13.10 o
   5   3   7     1892.28     1873.63     31.34 o
   6   3   7       64.58       74.23      5.12 o
   7   3   7      143.82      145.86      8.63 o
   8   3   7       20.23       37.12      7.44 o
   9   3   7       68.44       69.38     11.57 o
   0   4   7       47.78       54.53      4.93 o
   1   4   7     1618.83     1401.33     14.95 o
   2   4   7      362.91      283.46      5.65 o
   3   4   7     1775.29     1891.68     18.74 o
   4   4   7     3018.51     2962.81     33.49 o
   5   4   7      439.52      424.22      8.11 o
   6   4   7       34.10       38.71      4.37 o
   7   4   7     1636.80     1720.28     47.70 o
   8   4   7     2782.89     2867.47     89.12 o
   9   4   7        0.99        6.18      7.43 o
   1   5   7      264.68      299.87      5.74 o
   2   5   7      380.08      377.01      7.56 o
   3   5   7     2149.16     2077.70     25.22 o
   4   5   7     1736.03     1826.99     25.90 o
   5   5   7       24.62       26.31      3.33 o
   6   5   7      649.20      694.83     17.57 o
   7   5   7      528.94      589.76     21.51 o
   8   5   7       25.55       36.18      7.86 o
   9   5   7      227.23      152.80     26.30 o
   0   6   7     1961.78     1846.50     41.14 o
   1   6   7     3560.95     3466.89     41.96 o
   2   6   7      647.97      643.29     12.90 o
   3   6   7        7.13       12.13      2.16 o
   4   6   7       32.27       38.14      3.23 o
   5   6   7      833.55      754.41     14.66 o
   6   6   7     3891.59     3955.93     79.29 o
   7   6   7      428.96      401.92     17.16 o
   8   6   7        2.50       20.27      8.20 o
   9   6   7       21.89       39.61     17.82 o
   1   7   7        0.23        3.91      2.34 o
   2   7   7     1702.58     1826.03     24.36 o
   3   7   7      222.41      186.83      6.57 o
   4   7   7     1224.90     1150.67     21.64 o
   5   7   7      180.96      192.29      6.25 o
   6   7   7      924.60      929.22     24.17 o
   7   7   7       12.11       11.83      9.78 o
   8   7   7       15.89       17.61     13.00 o
   9   7   7      296.88      314.24     31.98 o
   0   8   7     7597.44     7849.74    151.19 o
   1   8   7     1378.71     1370.05     20.45 o
   2   8   7      893.53      912.33     14.72 o
   3   8   7      445.91      486.20     10.95 o
   4   8   7      995.46     1036.71     24.41 o
   5   8   7      332.92      321.87      8.60 o
   6   8   7      220.95      213.78     10.21 o
   7   8   7     1622.31     1563.40     70.18 o
   8   8   7       11.54        5.78     11.44 o
   1   9   7      179.34      231.78      6.28 o
   2   9   7     2651.93     2763.55     41.10 o
   3   9   7     1302.86     1278.09     21.60 o
   4   9   7     3734.05     3796.30     62.23 o
   5   9   7      442.56      437.60     13.20 o
   6   9   7       10.08       12.49      6.74 o
   7   9   7      896.34      885.40     41.25 o
   8   9   7      138.64       92.17     27.78 o
   0  10   7      478.21      542.98     23.45 o
   1  10   7      423.65      428.65      9.63 o
   2  10   7      640.58      580.15     16.10 o
   3  10   7       23.12       28.12      3.36 o
   4  10   7     1621.97     1570.23     35.33 o
   5  10   7     1040.13     1062.53     25.28 o
   6  10   7        2.56        1.79      5.85 o
   7  10   7        0.60        4.20     10.81 o
   8  10   7       15.92       39.29     15.68 o
   1  11   7     1675.64     1665.09     24.99 o
   2  11   7     3391.54     3470.50     49.14 o
   3  11   7      504.15      462.50     13.19 o
   4  11   7     2299.28     2296.07     46.40 o
   5  11   7      826.07      866.66     24.86 o
   6  11   7      586.73      556.49     22.57 o
   7  11   7      436.53      423.97     40.88 o
   8  11   7      879.68      951.19     43.34 o
   0  12   7      464.18      473.99     19.44 o
   1  12   7      433.59      433.31     11.54 o
   2  12   7     1727.05     1804.12     30.76 o
   3  12   7        3.35        1.60      5.05 o
   4  12   7        5.37        4.73      5.33 o
   5  12   7      215.37      186.17     11.06 o
   6  12   7      106.47      116.88     11.04 o
   7  12   7       82.87       80.69     15.11 o
   1  13   7       42.88       57.53      6.63 o
   2  13   7      590.70      557.92     15.61 o
   3  13   7     3950.91     3946.50     73.64 o
   4  13   7      170.43      192.80     10.00 o
   5  13   7       87.47       81.47      9.00 o
   6  13   7       72.07       63.89     12.05 o
   7  13   7      293.20      283.51     40.88 o
   0  14   7    16572.29    17024.72    464.21 o
   1  14   7      200.03      181.11     11.41 o
   2  14   7      503.39      542.28     21.54 o
   3  14   7      120.72      127.88      9.91 o
   4  14   7       39.74       27.83      7.05 o
   5  14   7      557.98      604.25     19.88 o
   6  14   7      384.74      389.87     20.70 o
   1  15   7      118.26      160.87     10.33 o
   2  15   7       14.65        4.48      8.23 o
   3  15   7      294.13      373.79     16.97 o
   4  15   7      295.86      282.48     14.51 o
   5  15   7      334.44      356.20     16.89 o
   6  15   7        6.97       -0.68     11.91 o
   0  16   7     1236.68     1331.80     46.78 o
   1  16   7       38.95       46.42     10.72 o
   2  16   7     2024.30     2260.14     63.63 o
   3  16   7      916.17      900.13     29.28 o
   4  16   7      213.24      196.84     14.14 o
   5  16   7      703.42      692.35     36.13 o
   1  17   7      317.20      330.61     18.70 o
   2  17   7      146.61      143.90     13.93 o
   3  17   7      890.70      856.26     43.05 o
   4  17   7      198.62      191.02     16.20 o
   5  17   7        0.08        6.02     20.86 o
   0  18   7        1.65        8.72     13.31 o
   1  18   7      109.81      125.76     12.55 o
   2  18   7      317.72      310.31     18.07 o
   3  18   7      392.99      400.30     21.41 o
   4  18   7      172.80      127.80     16.93 o
   1  19   7      336.29      294.94     18.41 o
   2  19   7       47.56       71.49     13.59 o
   0   0   8     1458.44     1501.14     30.43 o
   1   0   8    33734.81    31806.72    527.15 o
   2   0   8        0.40        1.04      1.99 o
   3   0   8       18.52       14.82      2.09 o
   4   0   8     1727.85     1797.50     49.37 o
   5   0   8     3687.60     3575.05     76.07 o
   6   0   8        1.36       12.16      8.25 o
   7   0   8     1269.22     1281.57     37.56 o
   8   0   8      123.19       99.60     13.01 o
   9   0   8       23.51       37.96     24.35 o
   1   1   8    10246.62     9729.36     87.22 o
   2   1   8      125.74      153.99      3.35 o
   3   1   8      103.46       89.60      2.81 o
   4   1   8       41.89       43.23      5.07 o
   5   1   8     3043.30     3132.64     49.59 o
   6   1   8     2938.61     3050.97     51.37 o
   7   1   8      342.49      367.61     12.86 o
   8   1   8      514.28      503.33     23.46 o
   9   1   8     1211.75     1298.13     46.49 o
   0   2   8     7706.72     7540.01     85.57 o
   1   2   8     8566.09     8042.17     66.06 o
   2   2   8     4275.21     4301.63     45.33 o
   3   2   8       39.26       29.02      2.13 o
   4   2   8      331.62      340.22      8.07 o
   5   2   8     1352.01     1267.78     22.07 o
   6   2   8        4.19       11.64      3.80 o
   7   2   8     1203.10     1235.56     36.58 o
   8   2   8      342.48      328.77     14.28 o
   9   2   8       33.22       43.01     10.43 o
   1   3   8       12.03       15.30      1.63 o
   2   3   8       63.55       73.86      2.36 o
   3   3   8     2821.73     2668.42     27.68 o
   4   3   8      272.16      289.94      6.24 o
   5   3   8     1273.49     1168.84     23.63 o
   6   3   8       10.82        7.32      4.86 o
   7   3   8     3602.30     3670.56     90.70 o
   8   3   8     1321.09     1328.95     36.55 o
   9   3   8      815.40      852.83     36.04 o
   0   4   8     9433.09     9542.62    150.26 o
   1   4   8        5.07        0.44      1.49 o
   2   4   8     3807.68     3985.53     43.23 o
   3   4   8       15.52       11.04      2.21 o
   4   4   8       29.56       37.78      2.46 o
   5   4   8      605.42      573.61     12.66 o
   6   4   8        5.28        5.42      5.37 o
   7   4   8      302.95      286.19     11.68 o
   8   4   8       44.37       49.25      8.61 o
   9   4   8        0.01       -7.57      9.37 o
   1   5   8     3510.92     3519.46     39.70 o
   2   5   8        5.55       10.16      1.95 o
   3   5   8     8660.78     8199.04     99.75 o
   4   5   8       69.38       79.78      3.38 o
   5   5   8       90.79       99.63      4.70 o
   6   5   8      522.09      532.35     14.71 o
   7   5   8       11.87       24.64      6.31 o
   8   5   8      167.01      169.57     11.99 o
   9   5   8      141.90      107.93     21.02 o
   0   6   8      205.73      301.75      9.24 o
   1   6   8     2501.81     2646.13     37.04 o
   2   6   8      146.83      141.01      6.99 o
   3   6   8      457.82      446.34      9.21 o
   4   6   8      439.09      497.68      9.28 o
   5   6   8      302.65      304.76      8.11 o
   6   6   8      592.22      594.78     24.76 o
   7   6   8       30.28       35.86      8.16 o
   8   6   8       45.19       31.44      9.17 o
   9   6   8      223.08      171.07     28.22 o
   1   7   8      864.40      805.58     13.57 o
   2   7   8      641.06      723.53     12.39 o
   3   7   8      420.21      345.92      8.38 o
   4   7   8      500.31      511.94     11.88 o
   5   7   8     4760.61     4777.16     94.77 o
   6   7   8      115.28      116.83      6.50 o
   7   7   8        7.03        1.33      6.74 o
   8   7   8       13.24        8.65     11.87 o
   9   7   8     1572.57     1600.08     91.94 o
   0   8   8     2265.69     2390.18     47.25 o
   1   8   8     7162.28     7217.06    115.51 o
   2   8   8        1.44        2.23      2.55 o
   3   8   8      228.65      244.68      8.77 o
   4   8   8     1654.56     1590.98     29.77 o
   5   8   8      146.14      164.40      7.51 o
   6   8   8        3.00       -0.50      4.17 o
   7   8   8      491.50      471.27     26.10 o
   8   8   8      195.45      259.00     21.72 o
   1   9   8       42.78       32.39      3.63 o
   2   9   8      251.98      288.93      7.29 o
   3   9   8     1417.29     1431.28     25.01 o
   4   9   8       10.22       17.19      2.81 o
   5   9   8      193.82      181.40      9.74 o
   6   9   8       87.93       58.16      7.65 o
   7   9   8       81.06       59.66     12.41 o
   8   9   8       38.67       30.37     15.80 o
   0  10   8       14.35       21.65      5.60 o
   1  10   8     2898.20     2992.29     40.51 o
   2  10   8       34.45       45.22      4.78 o
   3  10   8     3082.59     3234.53     53.00 o
   4  10   8      766.39      744.22     19.25 o
   5  10   8      732.43      733.66     22.17 o
   6  10   8      402.75      300.29     18.53 o
   7  10   8      821.13      805.31     38.89 o
   8  10   8      182.82      157.19     20.76 o
   1  11   8      757.54      795.65     15.01 o
   2  11   8      270.12      262.09      8.78 o
   3  11   8       25.69       27.44      5.59 o
   4  11   8      419.69      387.21     18.17 o
   5  11   8      158.31      137.28      8.78 o
   6  11   8       36.42       30.25      8.54 o
   7  11   8        1.22       17.13     18.56 o
   8  11   8      183.82      172.76     20.08 o
   0  12   8     2349.14     2256.60     74.55 o
   1  12   8     1200.68     1221.42     21.57 o
   2  12   8     1374.04     1342.27     25.55 o
   3  12   8     1027.21      932.78     20.04 o
   4  12   8        0.18        8.19      5.66 o
   5  12   8      769.40      802.80     27.20 o
   6  12   8       56.49       41.55      9.94 o
   7  12   8      511.57      549.14     32.79 o
   1  13   8     1920.75     2023.18     36.71 o
   2  13   8      143.78      147.33      8.41 o
   3  13   8     1687.51     1807.54     35.99 o
   4  13   8      763.49      670.47     18.89 o
   5  13   8      152.02      127.66      8.82 o
   6  13   8       59.14       47.79     11.04 o
   7  13   8       22.17        3.69     15.96 o
   0  14   8      486.36      534.73     24.01 o
   1  14   8      540.61      552.62     16.53 o
   2  14   8     1830.64     1767.90     43.94 o
   3  14   8        0.22       11.40      6.96 o
   4  14   8      154.72      160.82     10.68 o
   5  14   8      335.58      291.84     14.14 o
   6  14   8       94.59      104.18     21.69 o
   1  15   8     3974.10     4124.93     79.87 o
   2  15   8      961.67     1008.33     36.62 o
   3  15   8      375.79      404.54     17.12 o
   4  15   8        0.92       20.78      8.62 o
   5  15   8     1499.15     1527.55     49.24 o
   6  15   8      210.78      170.56     14.74 o
   0  16   8      423.53      438.09     24.54 o
   1  16   8      859.46      907.33     25.41 o
   2  16   8      639.76      632.66     27.07 o
   3  16   8      279.54      260.01     16.13 o
   4  16   8      292.53      332.45     20.20 o
   5  16   8       51.12       40.41     13.02 o
   1  17   8        0.65       14.09      9.79 o
   2  17   8      113.29      125.33     14.18 o
   3  17   8     1172.03     1241.83     41.64 o
   4  17   8     2257.12     2457.36     81.39 o
   0  18   8       80.88       75.06     16.75 o
   1  18   8      188.68      184.11     14.55 o
   2  18   8       48.90       35.54     10.50 o
   3  18   8     1453.44     1471.33     64.77 o
   1  19   8       27.05       14.98     11.91 o
   2  19   8      445.98      498.67     26.78 o
   1   1   9      482.42      478.31      6.34 o
   2   1   9     1177.91     1070.26     13.70 o
   3   1   9     2132.11     1804.50     21.96 o
   4   1   9     5105.31     5209.44     66.58 o
   5   1   9      599.62      620.71     16.89 o
   6   1   9      838.30      838.48     17.09 o
   7   1   9      586.30      610.03     18.30 o
   8   1   9      206.43      187.73     10.65 o
   9   1   9      631.85      690.25     31.98 o
   0   2   9       38.13       28.87      2.32 o
   1   2   9     4350.04     4197.19     41.25 o
   2   2   9     1437.90     1492.09     16.44 o
   3   2   9      233.26      242.01      5.25 o
   4   2   9        1.74        5.52      1.86 o
   5   2   9        4.29       -0.14      2.74 o
   6   2   9      812.18      768.20     18.99 o
   7   2   9      805.61      774.09     21.17 o
   8   2   9      205.13      219.20     11.26 o
   9   2   9        1.99       -3.62      9.90 o
   1   3   9     6289.32     6103.95     57.82 o
   2   3   9     1293.62     1328.52     14.59 o
   3   3   9     7715.49     8003.65     85.91 o
   4   3   9     1426.42     1583.25     20.95 o
   5   3   9      277.18      242.56      7.45 o
   6   3   9       18.73       21.42      4.62 o
   7   3   9       24.98       36.49      5.95 o
   8   3   9      151.32      129.25     10.21 o
   9   3   9      543.95      563.56     24.98 o
   0   4   9      510.76      508.00     12.78 o
   1   4   9     3439.75     3154.12     37.22 o
   2   4   9     4874.60     5063.56     49.22 o
   3   4   9     1125.45     1126.49     14.97 o
   4   4   9     1764.10     1784.84     25.09 o
   5   4   9     1213.08     1156.51     21.58 o
   6   4   9      228.41      223.48      9.77 o
   7   4   9      138.00      137.39      8.55 o
   8   4   9     1725.05     1755.07     55.29 o
   9   4   9      497.86      456.89     21.29 o
   1   5   9        0.17        0.26      2.32 o
   2   5   9      781.63      844.78     12.91 o
   3   5   9      164.95      172.83      5.22 o
   4   5   9       21.37       35.11      2.81 o
   5   5   9      447.02      474.44     13.57 o
   6   5   9     1588.18     1536.45     35.33 o
   7   5   9       49.56       72.11     10.62 o
   8   5   9     1367.32     1476.84     44.25 o
   9   5   9       89.90       72.71     12.26 o
   0   6   9     7917.26     8319.48    136.14 o
   1   6   9    12659.63    12925.85    169.77 o
   2   6   9       31.63       67.05      3.63 o
   3   6   9       86.20      101.49      4.48 o
   4   6   9      568.69      582.74     12.09 o
   5   6   9     1075.24     1138.81     24.19 o
   6   6   9      806.96      830.04     22.90 o
   7   6   9     1926.82     1942.09     54.62 o
   8   6   9       10.73       15.44      9.85 o
   9   6   9        0.31      -18.15     20.45 o
   1   7   9       64.53       54.32      3.80 o
   2   7   9      118.94      158.52      6.27 o
   3   7   9      590.99      688.16     13.75 o
   4   7   9     3141.20     3038.19     54.03 o
   5   7   9     1059.47     1061.82     23.05 o
   6   7   9     1300.36     1326.34     36.47 o
   7   7   9      689.34      667.14     29.85 o
   8   7   9       10.01       -9.10     12.89 o
   0   8   9      398.35      310.10     10.21 o
   1   8   9     1139.80     1104.19     18.02 o
   2   8   9      243.63      247.29      7.09 o
   3   8   9     1033.23     1034.38     29.14 o
   4   8   9     1050.62     1081.80     22.24 o
   5   8   9      915.38      883.37     19.73 o
   6   8   9       25.82       27.71      5.10 o
   7   8   9     1167.71     1147.79     49.92 o
   8   8   9       51.48       31.06     19.18 o
   1   9   9      179.09      187.64      6.45 o
   2   9   9     3328.78     3457.90     47.05 o
   3   9   9     4462.44     4570.25     88.56 o
   4   9   9     1290.38     1415.07     27.36 o
   5   9   9     2004.81     1982.51     46.70 o
   6   9   9       14.12        8.71      8.46 o
   7   9   9      121.10      103.95     23.44 o
   8   9   9        1.06        3.12     13.46 o
   0  10   9      115.28      111.75      7.47 o
   1  10   9       39.27       36.63      4.42 o
   2  10   9      250.35      249.35      8.27 o
   3  10   9     3409.82     3392.83     57.24 o
   4  10   9        5.61        9.13      5.23 o
   5  10   9      230.57      209.83     12.95 o
   6  10   9      208.97      194.78     16.47 o
   7  10   9        0.13        5.86     10.98 o
   8  10   9       19.21       11.23     13.91 o
   1  11   9     2325.34     2355.85     35.23 o
   2  11   9      124.56      126.66      8.81 o
   3  11   9     1297.18     1348.96     29.92 o
   4  11   9      148.13      161.66      9.28 o
   5  11   9      255.88      292.17     12.48 o
   6  11   9       78.90       98.98     10.64 o
   7  11   9      176.29      206.56     26.87 o
   0  12   9     2176.11     2189.07     54.69 o
   1  12   9     5839.23     6186.51     91.87 o
   2  12   9       98.84       90.61      6.69 o
   3  12   9       19.47       21.36      5.71 o
   4  12   9       25.51       19.09      6.17 o
   5  12   9      119.85      140.32      9.21 o
   6  12   9     1296.15     1239.47     45.94 o
   7  12   9       21.14       12.50     15.38 o
   1  13   9        4.95       19.24      6.96 o
   2  13   9      183.63      209.40      9.34 o
   3  13   9      515.62      503.82     15.03 o
   4  13   9      106.46      131.83      9.86 o
   5  13   9      656.97      653.79     23.12 o
   6  13   9      212.56      230.51     18.20 o
   7  13   9       84.19       84.57     19.90 o
   0  14   9      332.82      354.31     21.08 o
   1  14   9      119.52      135.29      9.98 o
   2  14   9      308.58      327.81     20.33 o
   3  14   9      856.68      903.50     21.91 o
   4  14   9      536.68      471.29     16.72 o
   5  14   9      576.38      622.02     22.52 o
   6  14   9        6.85       14.04     10.31 o
   1  15   9      123.97      155.12     11.03 o
   2  15   9      521.60      561.37     21.34 o
   3  15   9      106.16      113.92     12.74 o
   4  15   9      122.93      125.84     11.73 o
   5  15   9      130.06      109.16     11.78 o
   6  15   9       11.83        8.04     12.53 o
   0  16   9       46.16       66.27     13.77 o
   1  16   9       81.89       91.68     10.28 o
   2  16   9      809.82      815.88     29.33 o
   3  16   9      307.95      326.92     18.30 o
   4  16   9       31.96       24.09     10.40 o
   5  16   9       85.90      119.31     17.62 o
   1  17   9      192.39      192.21     14.31 o
   2  17   9       29.47       30.15     10.43 o
   3  17   9      545.40      612.72     25.09 o
   4  17   9      223.96      230.91     17.73 o
   0  18   9     1211.04     1141.48     55.41 o
   1  18   9      296.63      343.96     21.90 o
   2  18   9        0.11       -4.39     10.09 o
   3  18   9       16.62        7.39     10.83 o
   1  19   9      200.25      173.05     17.24 o
   2  19   9        9.97       -7.16     12.59 o
   0   0  10     9688.28    10385.23    301.90 o
   1   0  10     3252.80     3229.61     71.74 o
   2   0  10     1586.07     1483.85     28.50 o
   3   0  10     4777.82     4978.62     69.64 o
   4   0  10    11500.42    11405.11    291.07 o
   5   0  10     2971.84     3012.62    100.95 o
   6   0  10      648.01      652.72     20.09 o
   7   0  10      848.44      883.79     29.27 o
   8   0  10      616.22      652.98     37.23 o
   9   0  10      333.21      367.57     45.97 o
   1   1  10        4.92       10.01      1.68 o
   2   1  10     1024.93     1105.72     13.72 o
   3   1  10     2056.91     2191.93     27.57 o
   4   1  10     4276.08     4241.37     55.80 o
   5   1  10      202.48      190.18      7.23 o
   6   1  10      233.99      213.57      7.49 o
   7   1  10       17.80       17.09      4.51 o
   8   1  10        3.42       16.34      6.85 o
   9   1  10        9.97       18.79      9.55 o
   0   2  10    11513.24    11386.42    170.96 o
   1   2  10     4398.11     4328.13     48.65 o
   2   2  10     3595.22     3729.12     33.59 o
   3   2  10      634.62      713.98     11.22 o
   4   2  10        1.23       -0.53      1.42 o
   5   2  10      165.79      187.67      7.95 o
   6   2  10     2336.13     2379.31     41.29 o
   7   2  10      539.25      535.82     16.42 o
   8   2  10      135.55      126.12     10.26 o
   9   2  10      287.93      297.00     18.64 o
   1   3  10       89.21      132.54      3.69 o
   2   3  10    13276.37    13391.70    115.91 o
   3   3  10     2461.61     2622.08     33.97 o
   4   3  10      659.55      607.23     10.77 o
   5   3  10      148.79      129.34      6.86 o
   6   3  10      770.46      814.58     18.71 o
   7   3  10      142.13      144.71      8.42 o
   8   3  10        8.10       14.07      5.65 o
   9   3  10       68.40       46.99     11.00 o
   0   4  10      703.91      736.49     19.82 o
   1   4  10     5736.47     5942.25     64.29 o
   2   4  10      151.17      154.05      5.83 o
   3   4  10      357.66      340.26      8.45 o
   4   4  10      274.03      253.23      6.97 o
   5   4  10      486.29      490.99     14.20 o
   6   4  10       85.45       86.20      6.20 o
   7   4  10      462.31      517.29     15.62 o
   8   4  10      208.15      208.40     10.96 o
   9   4  10      144.34      142.41     13.96 o
   1   5  10     6041.44     6736.95     64.90 o
   2   5  10      351.22      465.61      7.68 o
   3   5  10     1063.08     1052.85     19.13 o
   4   5  10     3654.99     3477.94     49.84 o
   5   5  10     1940.25     1981.30     40.34 o
   6   5  10       96.81      114.97      7.06 o
   7   5  10       77.72       88.12     11.50 o
   8   5  10      533.61      523.38     18.99 o
   9   5  10       31.29       28.16     12.60 o
   0   6  10     8790.03     9213.82    151.58 o
   1   6  10     5260.67     5467.46     67.20 o
   2   6  10       77.32       80.83      3.29 o
   3   6  10     1811.83     1847.65     29.46 o
   4   6  10      370.11      388.96     11.09 o
   5   6  10      555.26      546.01     14.63 o
   6   6  10     2787.93     2762.73     66.59 o
   7   6  10      184.38      217.52     11.60 o
   8   6  10      174.46      167.01     10.25 o
   9   6  10      141.67      132.64     40.17 o
   1   7  10       92.50       73.11      5.28 o
   2   7  10     4165.02     4511.89     63.52 o
   3   7  10     3855.44     3745.85     53.88 o
   4   7  10      458.79      468.56     11.82 o
   5   7  10      127.56      128.15      5.34 o
   6   7  10      142.00      143.99     10.24 o
   7   7  10       32.36       26.37      6.45 o
   8   7  10      114.47      130.38     16.50 o
   0   8  10       53.07       74.44     10.46 o
   1   8  10       87.17       89.43      5.04 o
   2   8  10     4226.34     4303.29     58.30 o
   3   8  10       66.70       87.30      5.20 o
   4   8  10     1483.09     1519.16     29.75 o
   5   8  10     1495.50     1538.06     33.13 o
   6   8  10       77.06       82.61      8.19 o
   7   8  10      250.84      254.26     24.78 o
   8   8  10        8.45       29.50     16.40 o
   1   9  10     1681.02     1491.95     25.10 o
   2   9  10     1239.98     1308.39     22.64 o
   3   9  10      843.04      891.93     18.48 o
   4   9  10      237.43      241.52     10.37 o
   5   9  10       16.91       18.08      4.29 o
   6   9  10       21.35       18.78      9.98 o
   7   9  10      379.62      335.52     26.14 o
   8   9  10      280.06      331.16     24.86 o
   0  10  10     4346.45     4353.15    108.96 o
   1  10  10      295.16      286.01     16.15 o
   2  10  10        0.17        2.80      4.15 o
   3  10  10       10.21       16.15      5.40 o
   4  10  10        9.69       15.36      5.27 o
   5  10  10        0.15        8.15      6.19 o
   6  10  10      664.34      675.13     38.03 o
   7  10  10      112.99      105.74     16.03 o
   8  10  10      458.04      451.94     29.07 o
   1  11  10        4.61        4.15      4.28 o
   2  11  10      197.51      206.46      8.41 o
   3  11  10       33.83       39.38      6.19 o
   4  11  10      159.73      142.15      8.66 o
   5  11  10      460.29      409.99     17.84 o
   6  11  10        8.60        2.25      8.92 o
   7  11  10      212.11      166.81     22.79 o
   0  12  10      560.23      516.47     20.62 o
   1  12  10      861.52      880.88     17.12 o
   2  12  10     1122.72     1044.47     22.02 o
   3  12  10      215.76      168.57     10.94 o
   4  12  10        1.98       13.37      6.68 o
   5  12  10      114.77       97.64      9.82 o
   6  12  10     1885.87     1784.71     58.54 o
   7  12  10       20.07       22.49     16.81 o
   1  13  10       98.01      101.74      9.38 o
   2  13  10       93.16       94.80      7.06 o
   3  13  10      395.67      379.84     12.91 o
   4  13  10      144.54      171.74     12.32 o
   5  13  10        0.70       12.10      7.68 o
   6  13  10       22.13       19.41      8.73 o
   7  13  10       34.12       16.57     15.73 o
   0  14  10     5986.03     6063.35    167.26 o
   1  14  10      234.13      255.87     12.76 o
   2  14  10      318.97      342.24     14.93 o
   3  14  10      289.76      246.10     16.40 o
   4  14  10       51.14       55.89      8.06 o
   5  14  10       21.23       15.31      8.02 o
   6  14  10        8.88       10.49     10.04 o
   1  15  10      160.57      163.24     11.11 o
   2  15  10     1878.99     1979.25     49.89 o
   3  15  10      746.70      723.69     22.85 o
   4  15  10      582.32      524.58     21.69 o
   5  15  10      362.13      351.89     17.41 o
   6  15  10        4.49       -4.76     17.79 o
   0  16  10        4.47        9.64     10.98 o
   1  16  10       84.34       69.52     10.28 o
   2  16  10     1347.66     1352.02     39.84 o
   3  16  10       60.72       42.94     11.60 o
   4  16  10      496.59      425.72     22.20 o
   5  16  10        2.74       -8.27     13.99 o
   1  17  10      256.20      293.62     14.98 o
   2  17  10      347.88      375.06     18.94 o
   3  17  10      993.22      989.48     34.22 o
   4  17  10      856.32     1000.25     43.86 o
   0  18  10       39.63       27.94     30.50 o
   1  18  10        7.55       12.41     10.78 o
   2  18  10       79.57       73.02     12.24 o
   3  18  10       36.33       51.14     15.01 o
   1  19  10      218.33      223.01     18.96 o
   2  19  10      448.31      536.21     43.11 o
   1   1  11       38.85       48.10      2.36 o
   2   1  11     4679.65     4639.45     47.17 o
   3   1  11      815.22      791.61     13.19 o
   4   1  11     4217.73     4196.01     55.15 o
   5   1  11      124.40      121.79      6.61 o
   6   1  11      169.20      168.20      9.81 o
   7   1  11       23.29       23.11      4.86 o
   8   1  11        2.03        0.14      6.80 o
   9   1  11       12.12       18.92     10.40 o
   0   2  11     7247.98     7415.18    120.67 o
   1   2  11      615.93      679.36      9.58 o
   2   2  11     2806.68     3111.86     32.94 o
   3   2  11     1626.61     1770.64     21.92 o
   4   2  11       75.63       81.87      3.34 o
   5   2  11      472.95      476.67     14.79 o
   6   2  11      980.10      928.68     24.53 o
   7   2  11      422.66      443.77     14.06 o
   8   2  11       41.87       24.50      7.98 o
   9   2  11        1.79        6.92      9.89 o
   1   3  11      548.88      499.91      8.18 o
   2   3  11        8.10        0.57      1.81 o
   3   3  11      446.14      429.67      7.40 o
   4   3  11       36.67       27.71      2.42 o
   5   3  11      562.06      576.83     13.07 o
   6   3  11       57.23       51.62      7.68 o
   7   3  11       12.95        9.93      4.80 o
   8   3  11      113.96      137.04      9.07 o
   9   3  11        0.32        4.56      9.54 o
   0   4  11       24.32       33.35      9.54 o
   1   4  11     6448.75     7139.46     70.00 o
   2   4  11    11805.52    12488.52    126.21 o
   3   4  11      116.00      103.55      4.86 o
   4   4  11     1944.52     1882.79     33.92 o
   5   4  11      762.18      804.71     19.03 o
   6   4  11      874.24      901.90     24.55 o
   7   4  11       63.11       64.66      8.28 o
   8   4  11      102.53      120.18     11.14 o
   9   4  11       11.36       16.03      9.12 o
   1   5  11     1023.86     1145.16     18.82 o
   2   5  11       28.36       32.56      2.57 o
   3   5  11      654.01      660.23     13.89 o
   4   5  11       13.87       18.21      2.76 o
   5   5  11        3.03       -1.07      4.17 o
   6   5  11       44.23       44.33      5.44 o
   7   5  11      143.96      131.53      8.59 o
   8   5  11       18.11       29.97      6.84 o
   9   5  11       56.32       46.40     12.87 o
   0   6  11     6339.63     6406.12    147.96 o
   1   6  11      137.54      155.41      5.52 o
   2   6  11      600.34      560.43     11.47 o
   3   6  11      598.78      632.51     12.51 o
   4   6  11      181.13      216.63     13.81 o
   5   6  11       43.77       41.03      3.98 o
   6   6  11       29.48       32.83      5.26 o
   7   6  11       21.87       24.57      6.05 o
   8   6  11      178.22      157.15     10.99 o
   9   6  11      267.67      224.46     41.89 o
   1   7  11     2322.15     2650.44     38.58 o
   2   7  11       36.83        9.11      3.69 o
   3   7  11      252.47      255.22     10.85 o
   4   7  11      173.50      184.59      7.23 o
   5   7  11       10.03       11.38      4.09 o
   6   7  11      565.74      533.07     17.11 o
   7   7  11        0.33       -0.62      6.09 o
   8   7  11      558.91      606.41     40.81 o
   0   8  11     4566.46     4725.27     94.94 o
   1   8  11      946.18     1097.45     16.68 o
   2   8  11      897.89      955.48     20.03 o
   3   8  11       43.04       40.14      5.15 o
   4   8  11      418.33      370.78     12.71 o
   5   8  11     1362.84     1388.63     31.70 o
   6   8  11      837.98      876.75     25.43 o
   7   8  11       11.91        6.71     10.94 o
   8   8  11       11.46       21.12     12.74 o
   1   9  11     1395.70     1439.17     24.16 o
   2   9  11     1183.76     1228.65     21.00 o
   3   9  11     1365.57     1376.69     30.85 o
   4   9  11       16.45       31.36      5.91 o
   5   9  11     1801.94     1860.30     40.85 o
   6   9  11       18.00        5.42      9.44 o
   7   9  11       97.11       85.44     19.11 o
   8   9  11      487.37      503.29     30.17 o
   0  10  11     3586.05     3775.96     90.82 o
   1  10  11     1450.48     1494.49     32.89 o
   2  10  11     4528.97     4700.87     71.81 o
   3  10  11     3971.98     3945.66     60.43 o
   4  10  11     1430.52     1523.30     33.32 o
   5  10  11      250.68      255.44     12.63 o
   6  10  11       43.56       38.84     10.54 o
   7  10  11       14.38       16.85     11.08 o
   8  10  11      670.90      631.45     39.97 o
   1  11  11     3133.42     3176.11     55.78 o
   2  11  11       20.62       23.09      7.16 o
   3  11  11      207.53      195.89      9.29 o
   4  11  11     1443.54     1444.06     33.15 o
   5  11  11        0.07        3.06      7.70 o
   6  11  11        0.03       -6.65     10.98 o
   7  11  11      263.44      271.22     28.39 o
   0  12  11     4897.59     5239.17    172.88 o
   1  12  11     3594.10     3635.60     57.77 o
   2  12  11      533.54      578.19     15.47 o
   3  12  11      162.69      157.48      9.80 o
   4  12  11      669.10      779.92     29.72 o
   5  12  11      117.20       92.71     10.63 o
   6  12  11        5.49        6.43      8.25 o
   7  12  11      386.09      331.17     25.89 o
   1  13  11     1160.03     1224.31     42.89 o
   2  13  11     1875.10     1968.77     33.74 o
   3  13  11       11.91        5.55      6.54 o
   4  13  11      814.56      836.55     21.85 o
   5  13  11      111.48      105.01     10.25 o
   6  13  11        5.80       -4.99      8.94 o
   7  13  11        0.00      -12.54     34.57 o
   0  14  11      337.03      361.13     19.90 o
   1  14  11        3.19        4.97      6.66 o
   2  14  11      828.50      925.61     25.94 o
   3  14  11      401.37      385.29     14.58 o
   4  14  11      208.57      180.87     10.29 o
   5  14  11      211.10      197.59     16.78 o
   6  14  11      674.67      699.09     38.88 o
   1  15  11        0.19        8.25      7.28 o
   2  15  11      606.00      575.50     19.44 o
   3  15  11      529.67      541.73     22.46 o
   4  15  11      578.17      601.03     22.58 o
   5  15  11      270.17      246.14     16.22 o
   0  16  11      486.17      428.63     40.80 o
   1  16  11       24.87       21.88      9.45 o
   2  16  11      502.05      525.99     24.86 o
   3  16  11       47.49       71.18     11.85 o
   4  16  11      830.47      762.14     36.93 o
   5  16  11        9.13        2.40     13.68 o
   1  17  11        1.59        5.19      8.80 o
   2  17  11        9.20       26.18     10.84 o
   3  17  11       43.63       38.29     12.95 o
   4  17  11      238.37      220.62     20.74 o
   0  18  11     1399.72     1335.40     60.79 o
   1  18  11      181.23      170.53     13.38 o
   2  18  11      631.66      676.64     27.06 o
   3  18  11       31.72       29.86     13.64 o
   1  19  11      265.34      275.03     23.44 o
   0   0  12      642.17      414.60     19.15 o
   1   0  12      615.36      489.44     15.57 o
   2   0  12     4331.97     4529.25     80.59 o
   3   0  12     1068.41     1143.36     20.74 o
   4   0  12      247.23      281.93      8.36 o
   5   0  12      448.12      535.22     19.50 o
   6   0  12       75.71       65.76      7.19 o
   7   0  12       44.05       60.57     11.09 o
   8   0  12      162.60      182.45     15.35 o
   9   0  12      113.54       85.35     15.01 o
   1   1  12      775.18      740.26     11.19 o
   2   1  12     1340.04     1309.47     16.99 o
   3   1  12      228.05      221.68      4.85 o
   4   1  12       27.67       20.28      2.03 o
   5   1  12      138.49      191.61     10.22 o
   6   1  12      623.01      661.97     14.05 o
   7   1  12       13.76       17.89      5.40 o
   8   1  12       11.98       17.83      7.42 o
   9   1  12       31.71       28.51     10.17 o
   0   2  12    10764.15    11369.64    197.01 o
   1   2  12     8199.44     8306.31     98.78 o
   2   2  12     4337.23     4303.49     42.09 o
   3   2  12     1874.46     1915.89     25.98 o
   4   2  12      211.54      220.13      6.00 o
   5   2  12      576.21      559.28     27.64 o
   6   2  12      154.45      161.38      7.19 o
   7   2  12      349.24      336.44     11.79 o
   8   2  12      218.00      234.74     12.31 o
   9   2  12       77.80       68.17     10.88 o
   1   3  12     5283.10     5683.96     54.37 o
   2   3  12       54.98       65.99      3.34 o
   3   3  12      214.09      185.38      6.66 o
   4   3  12     1451.04     1411.22     23.74 o
   5   3  12       16.10       26.86      6.14 o
   6   3  12      352.32      361.42     12.53 o
   7   3  12      132.53      124.72     10.25 o
   8   3  12        0.57       -3.52      7.33 o
   9   3  12        0.69        2.72     13.53 o
   0   4  12    11697.80    12262.59    168.23 o
   1   4  12     6941.01     7271.14     74.30 o
   2   4  12      233.11      241.41      6.48 o
   3   4  12       13.57       24.79      2.54 o
   4   4  12      217.87      220.94      7.49 o
   5   4  12       11.69        5.75      3.57 o
   6   4  12      381.88      397.46     14.43 o
   7   4  12      154.68      169.64      8.60 o
   8   4  12       36.67       25.71      7.37 o
   9   4  12      151.31      148.27     15.44 o
   1   5  12     7438.54     7450.23     98.38 o
   2   5  12     3372.94     3353.04     41.23 o
   3   5  12       13.77       24.81      3.29 o
   4   5  12      627.40      602.95     13.27 o
   5   5  12      198.66      219.87      9.04 o
   6   5  12       22.27       17.47      5.59 o
   7   5  12        7.16       17.42      5.91 o
   8   5  12       18.63       13.32      7.02 o
   9   5  12       75.53       55.54     14.77 o
   0   6  12    11366.92    12272.49    270.33 o
   1   6  12       58.59       96.14      5.20 o
   2   6  12      483.85      504.35     12.52 o
   3   6  12       34.89       24.23      2.98 o
   4   6  12     2187.56     2349.37     46.98 o
   5   6  12       95.25       91.06      5.41 o
   6   6  12       22.15       20.09      5.99 o
   7   6  12      391.15      388.17     15.38 o
   8   6  12        8.06       28.08     10.04 o
   1   7  12      360.28      418.15     10.29 o
   2   7  12     1158.13     1010.36     22.59 o
   3   7  12     5938.09     6034.01     99.81 o
   4   7  12     3628.45     3735.25     68.03 o
   5   7  12     1102.52     1065.08     27.04 o
   6   7  12      389.36      375.77     16.78 o
   7   7  12       59.51       67.43      6.98 o
   8   7  12      643.19      648.26     54.06 o
   0   8  12      822.63      676.52     31.01 o
   1   8  12       11.16       13.16      3.67 o
   2   8  12     7228.66     7553.59    104.87 o
   3   8  12      276.12      294.94      8.83 o
   4   8  12        2.84        4.27      3.66 o
   5   8  12      368.80      387.07     13.38 o
   6   8  12       57.29       81.21      9.15 o
   7   8  12      188.51      177.21     14.50 o
   8   8  12        0.04       -4.24     12.19 o
   1   9  12     1257.55     1229.12     22.58 o
   2   9  12     1366.37     1332.39     29.47 o
   3   9  12       15.05       15.55      5.20 o
   4   9  12      833.08      777.78     19.63 o
   5   9  12      140.74      123.24      8.02 o
   6   9  12        6.71        6.09      8.16 o
   7   9  12      521.61      497.63     28.64 o
   8   9  12      178.44      157.28     20.38 o
   0  10  12     1723.11     1682.93     47.86 o
   1  10  12      535.64      557.42     14.70 o
   2  10  12      440.75      430.16     12.19 o
   3  10  12       35.28       42.77      6.22 o
   4  10  12     1428.84     1391.01     32.91 o
   5  10  12     1653.27     1659.91     40.93 o
   6  10  12      778.99      863.65     33.51 o
   7  10  12       23.19       16.54     13.99 o
   8  10  12      297.57      217.18     38.85 o
   1  11  12        8.00       13.87      5.39 o
   2  11  12       72.64       72.04      7.57 o
   3  11  12      110.05      103.67      7.46 o
   4  11  12      109.51      112.27      9.42 o
   5  11  12        0.22        0.89      8.19 o
   6  11  12      144.43      131.18     13.54 o
   7  11  12       41.23       24.04     14.60 o
   0  12  12     1122.36     1221.81     39.29 o
   1  12  12      139.02      103.03     11.13 o
   2  12  12     1027.35     1052.41     23.86 o
   3  12  12      672.23      687.08     19.30 o
   4  12  12      549.53      539.54     18.37 o
   5  12  12       94.25       96.70     10.81 o
   6  12  12     1705.01     1719.51     61.33 o
   7  12  12      249.40      251.75     21.83 o
   1  13  12      658.52      693.80     20.18 o
   2  13  12     1021.90     1096.26     25.12 o
   3  13  12      261.44      271.33     11.63 o
   4  13  12      143.52      168.53     12.91 o
   5  13  12       21.96       20.91      7.65 o
   6  13  12       18.96       10.69     10.88 o
   0  14  12      671.52      659.12     30.92 o
   1  14  12      670.10      763.89     22.03 o
   2  14  12      123.86      132.13     10.00 o
   3  14  12      101.94      128.83     10.46 o
   4  14  12      116.90      115.57     12.32 o
   5  14  12      396.22      384.00     18.03 o
   6  14  12      446.69      437.37     22.88 o
   1  15  12      797.72      814.77     26.46 o
   2  15  12       38.59       44.25      9.43 o
   3  15  12       13.22       10.39     10.03 o
   4  15  12      180.72      166.95     16.86 o
   5  15  12        5.84      -15.27     10.18 o
   0  16  12      670.20      758.29     55.85 o
   1  16  12        6.74        9.47      8.06 o
   2  16  12        4.37        6.54      9.23 o
   3  16  12      247.98      290.25     20.02 o
   4  16  12       48.18       46.15     10.31 o
   5  16  12      652.59      561.05     47.55 o
   1  17  12      386.65      400.10     20.11 o
   2  17  12      366.82      400.00     28.10 o
   3  17  12      235.00      236.87     16.67 o
   4  17  12        9.04       36.95     14.88 o
   0  18  12       92.74      102.27     17.10 o
   1  18  12       21.87       15.72     11.36 o
   2  18  12      744.13      777.96     48.27 o
   3  18  12      103.34       99.23     18.07 o
   1   1  13     8480.57     8639.94     98.04 o
   2   1  13       59.08       57.61      4.50 o
   3   1  13     5389.15     5491.22     58.16 o
   4   1  13     1465.31     1566.74     22.80 o
   5   1  13     2059.91     2064.24     39.77 o
   6   1  13       24.97       14.25      5.10 o
   7   1  13       62.31       56.75      6.51 o
   8   1  13        0.05        1.49      7.02 o
   9   1  13      297.72      314.57     18.26 o
   0   2  13      154.65       98.94      6.11 o
   1   2  13        0.30        1.41      2.36 o
   2   2  13      306.03      295.53      7.84 o
   3   2  13     1551.51     1686.21     23.19 o
   4   2  13      429.53      490.60      8.31 o
   5   2  13      452.40      484.28     14.28 o
   6   2  13       32.03       50.19      5.46 o
   7   2  13      403.18      475.79     16.31 o
   8   2  13        0.27        9.33      7.50 o
   9   2  13        4.06        5.88      8.72 o
   1   3  13     2246.38     2580.48     36.09 o
   2   3  13     1106.64     1199.10     15.36 o
   3   3  13     2092.35     1930.23     27.83 o
   4   3  13      318.45      321.46     11.03 o
   5   3  13      285.97      282.39     10.97 o
   6   3  13       52.58       50.47      6.20 o
   7   3  13       13.48       20.79      5.71 o
   8   3  13      996.92     1009.53     32.49 o
   9   3  13       66.35       56.35     14.99 o
   0   4  13     5750.75     5671.38     78.46 o
   1   4  13     2673.53     2552.85     26.95 o
   2   4  13     6134.93     6320.43     67.75 o
   3   4  13      198.11      213.85      6.20 o
   4   4  13       53.88       52.08      5.21 o
   5   4  13     2555.50     2629.82     65.43 o
   6   4  13        2.73        0.90      5.33 o
   7   4  13      970.44     1055.72     26.70 o
   8   4  13       54.03       45.43      8.00 o
   9   4  13        2.83        3.36      8.44 o
   1   5  13     1520.05     1588.18     25.66 o
   2   5  13       31.75       54.92      3.85 o
   3   5  13      761.56      678.01     13.65 o
   4   5  13       87.94       77.03      5.82 o
   5   5  13      170.71      202.43     11.68 o
   6   5  13      581.60      569.39     16.21 o
   7   5  13      127.43      138.46      8.40 o
   8   5  13      106.96       72.20      8.10 o
   0   6  13     8388.95     8456.84    163.45 o
   1   6  13      261.51      172.45      6.51 o
   2   6  13     1466.28     1395.77     18.74 o
   3   6  13      696.38      713.57     14.55 o
   4   6  13       34.70       43.40      5.70 o
   5   6  13       69.82       59.88      5.54 o
   6   6  13      323.21      335.06     20.64 o
   7   6  13       23.43       23.46      6.08 o
   8   6  13      406.53      334.73     17.05 o
   1   7  13        0.28        0.82      3.58 o
   2   7  13     1472.92     1639.14     28.98 o
   3   7  13      320.00      293.03      9.66 o
   4   7  13       27.72       35.69      4.74 o
   5   7  13     1025.38      990.35     31.62 o
   6   7  13       32.74       36.79      5.11 o
   7   7  13      126.83      113.88      9.47 o
   8   7  13        3.86       -3.09     12.54 o
   0   8  13      787.49      953.21     28.53 o
   1   8  13     2693.65     2578.08     44.44 o
   2   8  13       99.80      106.11     10.22 o
   3   8  13        4.64        4.49      4.09 o
   4   8  13      717.53      717.74     16.80 o
   5   8  13        1.98        3.92      7.14 o
   6   8  13     2197.77     2285.30     57.64 o
   7   8  13      324.70      320.11     18.39 o
   8   8  13        4.05        5.65     17.36 o
   1   9  13      249.11      261.19      9.29 o
   2   9  13       40.85       37.08      5.44 o
   3   9  13      666.96      725.83     17.73 o
   4   9  13     5331.26     5350.34    100.49 o
   5   9  13      125.23      128.06     12.26 o
   6   9  13      140.40      148.58      9.42 o
   7   9  13      125.48      112.52     13.88 o
   8   9  13        7.01       11.70     22.80 o
   0  10  13      202.63      214.80     13.50 o
   1  10  13      732.92      694.94     18.33 o
   2  10  13     4780.51     4763.31     90.24 o
   3  10  13     1318.99     1307.97     29.23 o
   4  10  13     1367.64     1367.15     33.58 o
   5  10  13      219.15      213.33     18.14 o
   6  10  13        6.63        1.16      9.38 o
   7  10  13      434.38      389.09     26.18 o
   1  11  13      616.17      646.08     20.15 o
   2  11  13     6197.46     6236.13    103.47 o
   3  11  13      579.46      613.35     21.01 o
   4  11  13        5.62        7.63      6.34 o
   5  11  13      107.42      105.45      9.60 o
   6  11  13      638.28      648.24     27.87 o
   7  11  13        0.58       15.29     14.38 o
   0  12  13     8913.77     8552.97    300.93 o
   1  12  13     1080.00     1158.24     27.72 o
   2  12  13      347.29      321.63     13.11 o
   3  12  13        7.20       11.18      5.98 o
   4  12  13       98.87       99.95      9.70 o
   5  12  13       15.12       18.47      8.81 o
   6  12  13       17.58       15.80     10.56 o
   7  12  13        2.36        1.41     13.81 o
   1  13  13     1512.76     1657.22     36.27 o
   2  13  13      556.33      540.15     16.97 o
   3  13  13        2.20       11.27      7.37 o
   4  13  13      942.52     1023.62     33.27 o
   5  13  13      735.61      748.01     29.46 o
   6  13  13      112.76       87.73     12.16 o
   0  14  13      870.39      844.44     49.61 o
   1  14  13       69.55       79.53     10.05 o
   2  14  13     1244.30     1355.89     33.35 o
   3  14  13      131.37      123.22     11.20 o
   4  14  13      782.54      742.55     22.89 o
   5  14  13       28.72       36.61     13.15 o
   6  14  13      517.60      519.78     29.27 o
   1  15  13      102.90       99.10     13.11 o
   2  15  13       15.24       13.33      7.91 o
   3  15  13      770.10      869.42     26.80 o
   4  15  13       15.46       21.68     10.46 o
   5  15  13       27.47       14.77     15.50 o
   0  16  13      103.04      109.06     16.15 o
   1  16  13      489.00      477.26     19.56 o
   2  16  13       56.52       34.38      8.76 o
   3  16  13       55.11       44.18     12.04 o
   4  16  13       97.05      142.69     14.06 o
   1  17  13        0.93       -1.97      8.92 o
   2  17  13      131.10      130.65     13.38 o
   3  17  13        4.03        2.94     10.88 o
   4  17  13      149.15      101.35     25.01 o
   0  18  13      334.07      269.65     24.88 o
   1  18  13      237.28      239.74     15.95 o
   2  18  13       11.68        9.23     12.08 o
   0   0  14       27.34       11.84      6.27 o
   1   0  14      147.44      188.69      7.79 o
   2   0  14      103.85      106.93      8.33 o
   3   0  14     1700.82     1959.03     33.29 o
   4   0  14      602.25      643.64     16.64 o
   5   0  14     6125.66     6187.03    134.48 o
   6   0  14      259.96      291.13     16.24 o
   7   0  14      882.22     1017.55     54.41 o
   8   0  14       62.17       56.78     11.55 o
   9   0  14     1367.87     1347.58     91.14 o
   1   1  14     2233.94     2192.72     39.96 o
   2   1  14     8372.90     8708.97    105.34 o
   3   1  14     8884.67     9131.09    121.56 o
   4   1  14     1902.55     1907.77     24.42 o
   5   1  14       99.51       97.97      7.37 o
   6   1  14      414.24      445.18     13.00 o
   7   1  14        1.23        4.79      5.38 o
   8   1  14        0.44       -1.91      8.79 o
   9   1  14      222.34      204.80     14.51 o
   0   2  14     3630.42     3900.93     61.40 o
   1   2  14      854.36      743.26     10.91 o
   2   2  14      148.61      183.39      5.94 o
   3   2  14      808.94      710.21     15.74 o
   4   2  14      107.99       97.50      8.71 o
   5   2  14     2586.15     2639.58     46.93 o
   6   2  14      117.56      127.69      7.43 o
   7   2  14     2753.13     3008.37     60.29 o
   8   2  14       88.87       77.16      8.83 o
   9   2  14       55.78       28.94     10.19 o
   1   3  14     5650.64     5996.44     66.18 o
   2   3  14      342.66      374.37      7.96 o
   3   3  14     2487.64     2421.93     46.06 o
   4   3  14     1912.80     1927.96     37.22 o
   5   3  14      622.61      652.87     20.06 o
   6   3  14       13.65       21.81      6.25 o
   7   3  14      111.61      126.21      7.94 o
   8   3  14      123.48      130.32     11.99 o
   9   3  14      170.03      175.52     15.49 o
   0   4  14     2759.30     3040.79     48.88 o
   1   4  14       44.14       29.93      2.93 o
   2   4  14      655.08      643.99     13.00 o
   3   4  14      394.67      419.33     10.90 o
   4   4  14        2.74        1.21      3.63 o
   5   4  14       52.83       55.94      7.26 o
   6   4  14        7.39       15.96      6.21 o
   7   4  14        1.05        9.78      5.64 o
   8   4  14      107.33       82.44      9.29 o
   1   5  14        2.15        3.22      3.33 o
   2   5  14      526.62      522.88     10.84 o
   3   5  14     1473.22     1317.08     26.60 o
   4   5  14      113.06       90.49      5.98 o
   5   5  14     2475.75     2434.79     87.39 o
   6   5  14     1081.48     1065.20     28.59 o
   7   5  14      879.18      934.79     26.11 o
   8   5  14        0.60       -5.88      7.56 o
   0   6  14        1.20        0.80      4.42 o
   1   6  14       81.86       77.90      5.13 o
   2   6  14     2315.66     2487.79     38.64 o
   3   6  14       14.27       19.24      3.58 o
   4   6  14      196.07      216.03      9.68 o
   5   6  14      803.88      744.05     25.90 o
   6   6  14       45.83       37.62      7.18 o
   7   6  14      686.86      731.36     22.96 o
   8   6  14       50.15       47.36      8.28 o
   1   7  14     2009.99     2002.34     33.22 o
   2   7  14      743.74      735.46     15.48 o
   3   7  14     1625.51     1717.11     35.83 o
   4   7  14      170.05      173.40      7.71 o
   5   7  14      113.48      141.92      9.70 o
   6   7  14      249.91      240.11     12.12 o
   7   7  14       10.51        4.27      5.61 o
   8   7  14      348.50      336.09     25.39 o
   0   8  14     3394.29     3315.41     76.40 o
   1   8  14      325.42      271.47      9.44 o
   2   8  14      108.59       94.80      6.79 o
   3   8  14      259.49      265.04     11.21 o
   4   8  14      348.17      353.67     11.63 o
   5   8  14        3.99       10.79      6.31 o
   6   8  14       96.18       87.44     11.84 o
   7   8  14        4.70        8.10      9.86 o
   8   8  14       17.64       37.80     17.52 o
   1   9  14       84.34       62.60      6.65 o
   2   9  14      158.03      177.05      8.42 o
   3   9  14       25.47       38.56      6.08 o
   4   9  14       73.27       77.70      7.37 o
   5   9  14      276.68      284.89     11.43 o
   6   9  14       26.96       25.74      7.23 o
   7   9  14       55.90       51.50     12.31 o
   8   9  14       98.37      105.68     19.62 o
   0  10  14     6774.41     6805.66    223.52 o
   1  10  14     1886.15     1814.88     35.01 o
   2  10  14      122.53      130.70      9.23 o
   3  10  14      365.03      338.81     11.87 o
   4  10  14      104.04       88.09      7.77 o
   5  10  14      461.71      475.74     24.40 o
   6  10  14       33.11       25.06     10.92 o
   7  10  14      218.26      232.00     22.52 o
   1  11  14       29.30       24.77      7.62 o
   2  11  14       13.76       38.58      7.30 o
   3  11  14      841.69      874.61     21.12 o
   4  11  14      141.08      114.41      9.34 o
   5  11  14       75.33       97.03     13.90 o
   6  11  14       70.76       75.14     11.12 o
   7  11  14      103.46       79.25     16.47 o
   0  12  14       72.20       80.17     30.99 o
   1  12  14     1465.75     1426.79     32.03 o
   2  12  14      807.35      799.10     22.29 o
   3  12  14      664.64      683.93     20.12 o
   4  12  14       84.31       73.94     10.13 o
   5  12  14       68.75       85.02     13.81 o
   6  12  14        4.07       18.69     11.67 o
   7  12  14      705.66      663.65     38.39 o
   1  13  14      370.76      378.66     16.54 o
   2  13  14      766.23      768.44     18.52 o
   3  13  14     1073.81     1082.79     28.16 o
   4  13  14      346.67      375.63     17.13 o
   5  13  14       17.33       23.79     10.30 o
   6  13  14      129.17       79.64     14.59 o
   0  14  14      856.15      874.95     35.39 o
   1  14  14     2709.11     2880.02     63.25 o
   2  14  14        8.41        2.38      7.24 o
   3  14  14       10.67       19.00      8.53 o
   4  14  14      222.15      228.45     13.54 o
   5  14  14      223.48      215.47     18.86 o
   6  14  14      753.95      755.70     43.02 o
   1  15  14     1228.26     1283.73     37.81 o
   2  15  14       77.82       70.73      9.10 o
   3  15  14      643.93      630.27     23.83 o
   4  15  14     1187.00     1226.81     39.46 o
   5  15  14      210.94      223.52     20.85 o
   0  16  14       30.49       29.48     12.01 o
   1  16  14       14.88       17.79      9.15 o
   2  16  14      978.63      961.37     36.39 o
   3  16  14      612.56      640.89     27.39 o
   4  16  14      436.83      399.62     21.77 o
   1  17  14       64.77       76.73     12.18 o
   2  17  14       37.16       19.05      9.95 o
   3  17  14      753.06      865.24     41.67 o
   0  18  14      134.49      107.21     18.62 o
   1  18  14      103.93       82.73     11.75 o
   2  18  14        3.90       -0.62     16.26 o
   1   1  15     1678.81     1604.40     27.00 o
   2   1  15      153.25      214.05      6.29 o
   3   1  15     1873.01     1777.28     25.71 o
   4   1  15      431.67      451.72      9.56 o
   5   1  15     2547.35     2478.93     44.82 o
   6   1  15      129.32      126.86     10.94 o
   7   1  15        0.14        1.39      6.23 o
   8   1  15      953.83     1075.79     30.58 o
   9   1  15       69.75       93.97     14.50 o
   0   2  15      264.14      222.32     13.89 o
   1   2  15      149.48      243.53      6.23 o
   2   2  15      407.70      397.92      9.89 o
   3   2  15       38.25       44.66      3.67 o
   4   2  15      427.92      476.80     12.91 o
   5   2  15      368.69      380.53     15.50 o
   6   2  15       31.77       33.87      6.41 o
   7   2  15     1719.41     1875.57     40.24 o
   8   2  15       10.60       22.89      8.60 o
   9   2  15      174.04      156.27     13.42 o
   1   3  15        5.10        6.25      2.62 o
   2   3  15       36.05       44.91      3.37 o
   3   3  15     1207.61     1073.86     33.10 o
   4   3  15      104.16      116.70      6.71 o
   5   3  15       41.59       44.82      6.79 o
   6   3  15      180.92      195.97      9.82 o
   7   3  15      140.10      136.87      9.09 o
   8   3  15      367.62      372.80     25.36 o
   0   4  15     2531.92     2531.77     47.90 o
   1   4  15     3978.81     4251.75     49.14 o
   2   4  15      283.09      308.07      8.54 o
   3   4  15      525.00      559.33     12.13 o
   4   4  15      109.48      125.15      9.79 o
   5   4  15     1336.41     1313.68     29.21 o
   6   4  15       89.13      111.99      9.56 o
   7   4  15     1375.65     1444.27     36.91 o
   8   4  15      348.77      345.42     15.17 o
   1   5  15       15.59       17.00      4.02 o
   2   5  15      126.41      127.50      6.61 o
   3   5  15       49.22       43.46      4.80 o
   4   5  15       15.12       12.90      4.35 o
   5   5  15       67.44       90.12     10.49 o
   6   5  15      261.38      268.59     12.99 o
   7   5  15      893.23      984.29     26.54 o
   8   5  15       39.18       44.78      8.81 o
   0   6  15     1127.06     1146.26     30.83 o
   1   6  15     2050.85     2095.64     32.59 o
   2   6  15       88.46       95.29      5.20 o
   3   6  15     1772.26     1716.64     32.34 o
   4   6  15       26.84       19.56      4.63 o
   5   6  15      867.17      862.71     35.30 o
   6   6  15      556.75      586.42     20.07 o
   7   6  15      316.90      319.11     13.89 o
   8   6  15       76.19       94.60     11.73 o
   1   7  15      696.22      746.07     16.53 o
   2   7  15     1622.69     1736.58     31.91 o
   3   7  15     1693.49     1704.41     37.92 o
   4   7  15     1578.09     1491.90     36.10 o
   5   7  15     1314.97     1340.97     36.11 o
   6   7  15      937.90      959.39     42.31 o
   7   7  15      112.92      131.54      9.19 o
   8   7  15       22.78       12.49     16.15 o
   0   8  15      748.75      777.46     23.62 o
   1   8  15     5327.09     5179.47     83.47 o
   2   8  15     1744.31     1736.09     38.98 o
   3   8  15      284.91      318.67     12.97 o
   4   8  15        6.84        8.84      5.33 o
   5   8  15      128.86      164.62     10.55 o
   6   8  15      127.41      114.80     10.67 o
   7   8  15       33.33       61.51     13.96 o
   8   8  15      147.63      184.38     34.17 o
   1   9  15       12.36       13.90      4.88 o
   2   9  15     1711.74     1602.74     33.49 o
   3   9  15     6269.57     6386.16    121.85 o
   4   9  15     4712.20     4873.75    108.94 o
   5   9  15      243.45      216.52     11.26 o
   6   9  15      219.84      204.06     11.84 o
   7   9  15       25.92       21.62     11.77 o
   0  10  15      353.08      353.44     30.30 o
   1  10  15      233.94      255.42     10.86 o
   2  10  15     2096.23     1975.52     47.45 o
   3  10  15      345.40      349.50     16.88 o
   4  10  15      157.60      137.89      9.84 o
   5  10  15       81.95       95.73     11.69 o
   6  10  15      175.62      135.25     15.60 o
   7  10  15      263.73      234.33     16.88 o
   1  11  15     3155.04     3216.67     69.39 o
   2  11  15     1715.32     1759.31     35.73 o
   3  11  15      257.27      258.79     10.96 o
   4  11  15      345.49      353.26     15.81 o
   5  11  15     1745.04     1774.91     59.44 o
   6  11  15      532.16      514.85     28.13 o
   7  11  15      362.47      381.61     30.77 o
   0  12  15     9758.20     9817.06    297.88 o
   1  12  15      876.97      835.19     26.69 o
   2  12  15     2654.20     2655.33     56.53 o
   3  12  15     1028.16     1046.52     31.77 o
   4  12  15      169.51      185.18     12.27 o
   5  12  15      215.38      150.93     15.47 o
   6  12  15        5.12       14.38     11.80 o
   1  13  15       13.35        7.73      6.79 o
   2  13  15      125.38      143.45     10.03 o
   3  13  15     1417.89     1469.38     36.23 o
   4  13  15     1453.48     1444.35     46.88 o
   5  13  15       22.23       21.39     11.32 o
   6  13  15      135.30      139.43     16.46 o
   0  14  15     1793.74     1847.78     65.90 o
   1  14  15     2178.38     2243.25     54.66 o
   2  14  15      273.03      258.31     13.69 o
   3  14  15      164.71      158.39     14.49 o
   4  14  15      608.68      584.45     23.41 o
   5  14  15       83.59       82.05     13.66 o
   1  15  15      206.78      173.56     12.16 o
   2  15  15        2.60        6.26      9.07 o
   3  15  15        0.32        3.64      9.00 o
   4  15  15      337.89      308.99     23.43 o
   5  15  15        1.23       -5.01     20.52 o
   0  16  15       55.78       81.52     19.26 o
   1  16  15      364.68      363.06     18.81 o
   2  16  15      192.85      168.36     16.11 o
   3  16  15      379.28      382.68     21.25 o
   4  16  15      114.20       79.86     13.20 o
   1  17  15       14.01        6.71     10.11 o
   2  17  15      233.49      235.10     15.43 o
   3  17  15      356.94      347.38     23.16 o
   0  18  15      435.62      445.08     31.34 o
   1  18  15      302.39      253.11     20.15 o
   2  18  15        0.14       -3.22     17.77 o
   0   0  16    17657.66    17653.30    413.30 o
   1   0  16      580.56      508.13     20.81 o
   2   0  16      488.95      442.38     16.61 o
   3   0  16       85.82       76.35      5.23 o
   4   0  16     1854.18     2021.93     46.20 o
   5   0  16       52.64       56.38      8.29 o
   6   0  16        7.96       12.42      7.74 o
   7   0  16      137.82      109.77     10.70 o
   8   0  16       68.33       88.91     12.73 o
   1   1  16      789.09      823.87     16.69 o
   2   1  16      327.59      279.74      7.27 o
   3   1  16        0.01        4.07      2.67 o
   4   1  16      115.15      128.99      5.13 o
   5   1  16      645.07      667.97     16.94 o
   6   1  16        5.00        9.66      5.49 o
   7   1  16      533.04      571.92     14.84 o
   8   1  16      652.37      749.98     30.88 o
   0   2  16       30.29       57.49      4.73 o
   1   2  16     1927.71     1948.89     25.15 o
   2   2  16     2108.14     1938.23     33.32 o
   3   2  16     1246.52     1342.19     24.05 o
   4   2  16       79.62       83.26      5.80 o
   5   2  16      483.16      467.19     16.37 o
   6   2  16     2525.61     2649.12     58.78 o
   7   2  16        0.10        8.18      6.57 o
   8   2  16      178.94      192.22     13.05 o
   1   3  16      137.10      137.62      5.61 o
   2   3  16      640.25      598.64     10.41 o
   3   3  16      412.32      372.25     12.55 o
   4   3  16      917.48      871.31     21.56 o
   5   3  16      635.46      661.91     27.69 o
   6   3  16     2009.60     2076.28     51.35 o
   7   3  16      455.51      470.10     15.76 o
   8   3  16      878.92      989.47     31.06 o
   0   4  16      400.03      391.06     13.30 o
   1   4  16     3964.57     4315.99     52.14 o
   2   4  16       58.33       69.91      4.46 o
   3   4  16       29.34       34.16      3.78 o
   4   4  16     1120.03     1158.40     28.28 o
   5   4  16     1608.84     1615.41     35.79 o
   6   4  16       64.16       91.80     11.12 o
   7   4  16      244.86      275.61     12.90 o
   8   4  16        2.22       -3.21      7.44 o
   1   5  16        3.42        2.74      3.38 o
   2   5  16     1311.44     1251.52     19.31 o
   3   5  16      819.85      783.18     17.53 o
   4   5  16     1204.48     1142.38     44.73 o
   5   5  16     1255.09     1273.34     34.76 o
   6   5  16      311.59      308.27     13.44 o
   7   5  16       68.66       65.83      8.84 o
   8   5  16      265.79      271.82     13.22 o
   0   6  16     1958.34     2082.21     57.25 o
   1   6  16       87.31      107.80      6.31 o
   2   6  16     1952.88     1855.36     29.72 o
   3   6  16     2348.20     2247.12     54.42 o
   4   6  16     3209.78     3198.39     81.02 o
   5   6  16      213.85      224.62     15.19 o
   6   6  16        0.01       -0.16      6.46 o
   7   6  16      157.59      129.91      9.86 o
   8   6  16      111.19       90.14     11.38 o
   1   7  16     3058.40     3081.80     50.97 o
   2   7  16     1875.01     1695.85     30.98 o
   3   7  16      125.73      157.80      7.38 o
   4   7  16     1102.51     1087.83     32.88 o
   5   7  16     1430.82     1308.10     39.36 o
   6   7  16      974.25     1039.81     40.45 o
   7   7  16        3.05       13.00      7.22 o
   8   7  16      206.88      181.75     19.74 o
   0   8  16     2538.32     2515.03     57.09 o
   1   8  16      154.15      160.98      8.01 o
   2   8  16       74.01       90.14      7.69 o
   3   8  16     1866.75     1859.49     45.44 o
   4   8  16     1220.56     1201.15     30.47 o
   5   8  16      168.68      155.39     12.71 o
   6   8  16     1204.81     1215.22     36.47 o
   7   8  16      130.63      139.24     13.16 o
   8   8  16      514.96      436.65     32.29 o
   1   9  16      994.67     1024.59     30.00 o
   2   9  16      319.65      307.56     16.92 o
   3   9  16     1487.60     1447.75     42.25 o
   4   9  16      410.09      430.39     14.93 o
   5   9  16       96.15       94.09      8.59 o
   6   9  16        4.18       18.27      7.84 o
   7   9  16      296.32      259.44     20.03 o
   0  10  16     8394.57     8607.14    220.48 o
   1  10  16     2530.60     2516.11     53.02 o
   2  10  16     1554.96     1502.13     51.45 o
   3  10  16       32.49       52.03      6.27 o
   4  10  16       40.46       39.02      7.70 o
   5  10  16      128.78      128.80     13.55 o
   6  10  16      540.25      561.02     37.46 o
   7  10  16        6.52       11.86     10.61 o
   1  11  16      151.26      178.00     10.73 o
   2  11  16      200.81      179.67     10.95 o
   3  11  16        9.32        2.68      6.32 o
   4  11  16      128.40      103.36     12.04 o
   5  11  16        4.72        5.63     10.28 o
   6  11  16        8.93       15.27      9.55 o
   7  11  16        0.09        6.78     12.84 o
   0  12  16       43.48       35.82     13.32 o
   1  12  16       44.85       83.88     11.52 o
   2  12  16     2287.06     2388.94     51.80 o
   3  12  16       25.20       21.10      7.18 o
   4  12  16      395.34      341.83     14.98 o
   5  12  16      181.11      162.89     16.06 o
   6  12  16      606.43      613.88     42.43 o
   1  13  16        0.00       11.06      7.65 o
   2  13  16     1031.67     1065.62     32.83 o
   3  13  16      848.39      830.66     40.96 o
   4  13  16      100.57      125.30     12.17 o
   5  13  16      312.80      321.21     20.50 o
   6  13  16      116.89      104.59     15.86 o
   0  14  16      883.59      918.77     60.08 o
   1  14  16      182.58      180.97     12.33 o
   2  14  16      943.54      939.98     29.87 o
   3  14  16      239.43      286.22     19.06 o
   4  14  16        7.34        6.38      9.71 o
   5  14  16      674.60      690.98     34.26 o
   1  15  16        8.08        4.97      9.08 o
   2  15  16      460.68      427.58     21.01 o
   3  15  16       73.28       64.41     11.60 o
   4  15  16     3435.78     3883.01    118.32 o
   5  15  16      588.17      628.41     45.11 o
   0  16  16        3.90        9.12     15.11 o
   1  16  16       26.03       25.87     12.70 o
   2  16  16      342.23      338.81     17.46 o
   3  16  16       37.93       34.62     15.43 o
   4  16  16      380.94      357.47     24.32 o
   1  17  16      236.24      266.32     19.27 o
   2  17  16     1506.62     1558.72     50.99 o
   3  17  16       46.32       69.51     16.45 o
   0  18  16       31.33       31.12     16.46 o
   1  18  16      175.55      183.70     17.90 o
   1   1  17      172.34      141.96      4.85 o
   2   1  17     4071.49     4143.38     54.57 o
   3   1  17     1813.62     1725.81     30.47 o
   4   1  17     2483.54     2445.86     42.03 o
   5   1  17     1648.38     1611.99     32.43 o
   6   1  17       98.05       97.73      8.49 o
   7   1  17      409.83      457.41     25.83 o
   8   1  17      568.27      584.28     24.19 o
   0   2  17     2065.88     2176.70     36.43 o
   1   2  17      121.31      156.81      5.48 o
   2   2  17      398.96      373.97      7.95 o
   3   2  17      540.01      529.00     12.23 o
   4   2  17      538.09      539.94     13.34 o
   5   2  17      489.73      487.70     13.92 o
   6   2  17       89.93       96.79      8.15 o
   7   2  17       20.46       24.86      6.79 o
   8   2  17      261.85      254.60     14.69 o
   1   3  17        1.04        1.43      3.30 o
   2   3  17     1080.35     1089.21     16.79 o
   3   3  17      554.86      538.56     16.77 o
   4   3  17     1832.64     1786.70     31.35 o
   5   3  17       23.51       21.08      8.17 o
   6   3  17      684.54      718.01     20.62 o
   7   3  17       11.11       12.28      6.44 o
   8   3  17       26.97       33.97      9.05 o
   0   4  17     3060.82     2823.63     88.40 o
   1   4  17      293.57      217.38      8.67 o
   2   4  17      212.73      204.87      6.84 o
   3   4  17        4.97        7.38      3.29 o
   4   4  17      105.81      100.96      7.75 o
   5   4  17       28.27       41.80      6.70 o
   6   4  17     4162.89     4377.97    116.39 o
   7   4  17     1257.24     1287.96     34.05 o
   8   4  17      409.47      439.64     18.01 o
   1   5  17      838.74      779.55     17.01 o
   2   5  17      689.47      706.76     13.81 o
   3   5  17     1569.80     1588.89     27.27 o
   4   5  17     2368.83     2197.28    123.12 o
   5   5  17       77.84       81.18     11.35 o
   6   5  17        1.52        0.24      7.99 o
   7   5  17     1742.75     1811.03     53.91 o
   8   5  17      834.55      871.03     31.82 o
   0   6  17     3158.28     2964.26     80.34 o
   1   6  17      211.36      197.67      8.48 o
   2   6  17     1281.49     1239.16     25.19 o
   3   6  17      230.99      245.58     13.44 o
   4   6  17     1884.70     1861.67     44.16 o
   5   6  17      429.29      444.06     26.12 o
   6   6  17        6.64        3.26      6.26 o
   7   6  17      353.44      293.86     16.38 o
   8   6  17       58.26       63.34      9.78 o
   1   7  17      295.73      273.17     11.37 o
   2   7  17       67.35       89.92      6.15 o
   3   7  17      250.29      263.54     10.38 o
   4   7  17      316.56      318.36     16.93 o
   5   7  17     2513.54     2493.32    123.06 o
   6   7  17      942.00     1082.92     35.95 o
   7   7  17        5.67        2.04      6.68 o
   8   7  17       15.87       14.46     14.39 o
   0   8  17      559.92      523.40     26.55 o
   1   8  17       26.13       30.33      5.37 o
   2   8  17     3751.10     3684.62     73.34 o
   3   8  17       10.79       10.83      6.62 o
   4   8  17      141.92      130.13      8.28 o
   5   8  17      414.65      384.13     23.87 o
   6   8  17      599.45      632.49     23.06 o
   7   8  17      155.07      170.46     13.32 o
   1   9  17     1625.00     1653.77     37.90 o
   2   9  17     1096.67     1068.14     29.71 o
   3   9  17      452.24      529.74     18.25 o
   4   9  17       15.90       20.31      6.74 o
   5   9  17        0.08       -6.47      6.16 o
   6   9  17       45.54       46.79      9.39 o
   7   9  17       17.49       20.81     12.10 o
   0  10  17     9055.50     9263.48    245.39 o
   1  10  17      321.44      376.81     15.02 o
   2  10  17       30.37       31.44      6.66 o
   3  10  17       87.33       73.02      7.58 o
   4  10  17      127.50      113.80     13.34 o
   5  10  17      411.69      410.75     21.09 o
   6  10  17      372.73      341.39     25.81 o
   7  10  17        0.13       -4.29     11.65 o
   1  11  17     1895.63     1846.88     50.30 o
   2  11  17        4.97       10.92      6.15 o
   3  11  17      801.33      774.94     24.27 o
   4  11  17      548.11      559.93     19.54 o
   5  11  17        5.74        1.91      9.48 o
   6  11  17       32.50       25.74     12.40 o
   0  12  17     2375.92     2146.27     76.40 o
   1  12  17        1.99        3.05      8.83 o
   2  12  17      353.88      332.34     12.43 o
   3  12  17      114.21      116.24     10.20 o
   4  12  17       19.16       16.44      7.88 o
   5  12  17      169.26      176.41     15.18 o
   6  12  17      145.30      120.76     16.24 o
   1  13  17      862.06      954.10     30.26 o
   2  13  17     2173.19     2329.05     61.27 o
   3  13  17      253.21      249.64     12.97 o
   4  13  17      935.00      956.56     35.81 o
   5  13  17      182.12      150.79     15.88 o
   6  13  17      395.30      278.78     35.46 o
   0  14  17       96.17       80.69     16.53 o
   1  14  17     1003.28     1023.42     32.71 o
   2  14  17       20.41       48.61     11.31 o
   3  14  17      192.52      163.87     16.49 o
   4  14  17       37.74       31.11     12.28 o
   5  14  17        0.50       -5.05     14.31 o
   1  15  17      378.93      370.16     17.32 o
   2  15  17        0.25       13.40      8.26 o
   3  15  17      753.88      828.99     35.15 o
   4  15  17      111.42       90.26     16.87 o
   0  16  17      572.24      591.37     45.48 o
   1  16  17      577.37      640.21     26.14 o
   2  16  17       19.16       33.70     10.49 o
   3  16  17      562.55      660.40     27.05 o
   4  16  17      464.64      403.89     35.84 o
   1  17  17       79.76       57.64     12.44 o
   2  17  17      220.11      228.00     20.17 o
   0   0  18      259.02      260.40     13.75 o
   1   0  18     3181.78     2969.02     49.55 o
   2   0  18      602.93      560.97     13.82 o
   3   0  18      681.78      689.70     19.25 o
   4   0  18     1555.92     1576.24     42.99 o
   5   0  18       79.18       62.34     11.63 o
   6   0  18     2633.02     2627.30    120.87 o
   7   0  18     3264.18     3427.74     92.55 o
   8   0  18        2.97        1.02     12.88 o
   1   1  18      148.75      148.55      5.89 o
   2   1  18       13.67        3.68      3.39 o
   3   1  18      777.34      686.77     14.28 o
   4   1  18      133.91      129.55      6.16 o
   5   1  18      583.74      576.08     16.97 o
   6   1  18      176.53      226.64     15.12 o
   7   1  18       79.37       69.67      7.55 o
   8   1  18        4.96        4.44      8.55 o
   0   2  18     1106.29     1115.57     19.90 o
   1   2  18     6960.64     6707.42     67.80 o
   2   2  18      178.94      189.80      7.99 o
   3   2  18        0.33        3.28      3.48 o
   4   2  18       99.42       91.20      6.72 o
   5   2  18      518.03      528.10     15.89 o
   6   2  18      503.07      516.89     19.33 o
   7   2  18       27.21       26.51      7.63 o
   8   2  18     3288.24     3559.58     97.98 o
   1   3  18     3481.59     3201.10     40.48 o
   2   3  18      293.51      287.67      9.69 o
   3   3  18     1398.96     1292.79     19.30 o
   4   3  18     1717.57     1764.67     33.96 o
   5   3  18     1476.08     1532.75     31.30 o
   6   3  18      147.74      161.69      8.98 o
   7   3  18        4.58        9.99      7.61 o
   8   3  18        9.34       12.12      9.15 o
   0   4  18     4136.73     4212.77     74.67 o
   1   4  18      707.22      714.40     13.16 o
   2   4  18      603.77      598.75     17.21 o
   3   4  18     2245.01     2251.49     38.71 o
   4   4  18       85.25       79.87      6.45 o
   5   4  18      293.02      304.94     13.13 o
   6   4  18      328.40      358.31     18.51 o
   7   4  18      654.37      739.31     21.98 o
   8   4  18      810.89      745.89     25.67 o
   1   5  18      447.47      439.30      9.55 o
   2   5  18      873.07      830.32     16.94 o
   3   5  18     2480.53     2476.08     40.93 o
   4   5  18      107.29      102.04      9.41 o
   5   5  18      769.59      718.66     29.25 o
   6   5  18     2305.52     2392.80     75.35 o
   7   5  18      322.99      313.78     13.88 o
   8   5  18      268.38      263.40     14.57 o
   0   6  18     3056.25     3209.28     96.03 o
   1   6  18      341.86      380.54     11.69 o
   2   6  18      244.67      261.51     10.41 o
   3   6  18      127.97      120.32      8.39 o
   4   6  18      836.77      858.61     24.44 o
   5   6  18      652.26      689.12     45.31 o
   6   6  18       70.75       49.47      7.73 o
   7   6  18       86.00       97.55      9.15 o
   8   6  18       28.81       15.54      8.62 o
   1   7  18      238.13      222.02     10.97 o
   2   7  18     3111.97     3163.20     59.40 o
   3   7  18     4410.91     4515.94     89.06 o
   4   7  18     1734.36     1761.66     43.77 o
   5   7  18      528.19      494.39     25.71 o
   6   7  18      886.81      900.01     34.99 o
   7   7  18      104.14      103.00     12.85 o
   0   8  18       68.57       80.69      8.49 o
   1   8  18      101.91      101.04      7.95 o
   2   8  18     1848.62     1794.73     46.49 o
   3   8  18      468.78      554.47     20.53 o
   4   8  18      225.35      210.71     10.45 o
   5   8  18      336.69      328.17     28.17 o
   6   8  18       13.65       17.00      9.05 o
   7   8  18      226.89      194.55     13.37 o
   1   9  18     2776.29     2767.66     64.31 o
   2   9  18        0.76       -2.10      5.52 o
   3   9  18      236.68      230.50     12.55 o
   4   9  18      143.85      156.92     11.13 o
   5   9  18      478.47      482.10     18.38 o
   6   9  18      115.28       87.58      9.95 o
   7   9  18        0.85       -3.85     15.61 o
   0  10  18     1267.21     1391.18     46.75 o
   1  10  18      139.49      130.81     10.01 o
   2  10  18     1362.76     1338.49     35.47 o
   3  10  18       23.67       25.85     10.06 o
   4  10  18      223.94      215.83     16.79 o
   5  10  18      334.86      348.50     19.79 o
   6  10  18        0.48        6.65     11.42 o
   7  10  18      650.06      677.41     34.75 o
   1  11  18      422.54      480.83     18.09 o
   2  11  18      671.69      660.11     24.48 o
   3  11  18       52.18       50.99      8.42 o
   4  11  18      209.22      208.62     12.06 o
   5  11  18       14.08       14.02     10.47 o
   6  11  18       82.55       87.23     15.05 o
   0  12  18      436.72      539.54     30.65 o
   1  12  18      896.00      971.21     32.53 o
   2  12  18      749.62      849.66     33.19 o
   3  12  18       16.44       10.05      8.30 o
   4  12  18        0.55        9.71      6.86 o
   5  12  18       46.61       49.12     12.44 o
   6  12  18       71.17       45.20     16.10 o
   1  13  18      167.98      130.04     12.90 o
   2  13  18      116.81      106.36     11.48 o
   3  13  18       28.19       16.53      8.30 o
   4  13  18      205.62      188.39     12.58 o
   5  13  18     1089.36     1145.10     45.13 o
   0  14  18      376.89      400.06     24.60 o
   1  14  18       27.40       19.87      9.20 o
   2  14  18       16.14       -2.29     10.38 o
   3  14  18      335.93      350.08     20.86 o
   4  14  18        1.34       11.32     11.28 o
   5  14  18        0.20        4.85     13.54 o
   1  15  18        9.75       15.64     10.05 o
   2  15  18      217.23      192.17     12.41 o
   3  15  18      426.76      376.35     21.93 o
   4  15  18     1065.76     1181.25     62.20 o
   0  16  18       59.85       77.22     19.24 o
   1  16  18      131.55      123.67     15.26 o
   2  16  18      103.40      138.38     18.12 o
   3  16  18      483.02      527.71     35.42 o
   1  17  18      164.49      137.01     17.68 o
   2  17  18        6.83       -8.24     13.80 o
   1   1  19      225.41      186.40      6.28 o
   2   1  19      410.29      388.27     11.99 o
   3   1  19     1282.25     1228.98     30.36 o
   4   1  19       26.78       24.50      4.24 o
   5   1  19       48.93       35.61      6.59 o
   6   1  19       19.32       16.32      7.35 o
   7   1  19       27.63       29.53      7.57 o
   8   1  19      607.84      604.66     28.08 o
   0   2  19        7.36       15.93      4.29 o
   1   2  19        4.59        1.21      3.79 o
   2   2  19     2620.90     2535.65     40.35 o
   3   2  19       79.77       62.31      4.89 o
   4   2  19      587.91      596.54     16.58 o
   5   2  19      375.26      401.39     14.10 o
   6   2  19      550.85      588.80     19.50 o
   7   2  19      103.17      116.07     14.39 o
   8   2  19      189.91      188.45     12.75 o
   1   3  19      142.30      146.96      5.90 o
   2   3  19       99.58      102.78      5.95 o
   3   3  19      499.92      463.92     17.03 o
   4   3  19      116.27      121.87      8.11 o
   5   3  19        1.76        5.47      5.89 o
   6   3  19      457.56      458.44     15.73 o
   7   3  19      333.35      360.83     20.70 o
   8   3  19      311.63      280.10     16.73 o
   0   4  19      598.24      662.17     19.50 o
   1   4  19     3273.20     3175.67     44.32 o
   2   4  19      251.40      264.16     11.53 o
   3   4  19      233.40      236.41     11.09 o
   4   4  19      883.62      802.97     21.88 o
   5   4  19      365.59      366.49     15.12 o
   6   4  19     1351.80     1422.09     38.98 o
   7   4  19      217.27      263.75     14.41 o
   8   4  19        4.28        7.07     10.40 o
   1   5  19      489.82      471.75     11.61 o
   2   5  19      404.92      418.83     12.01 o
   3   5  19      136.45      131.63      6.81 o
   4   5  19       68.79       62.44      9.53 o
   5   5  19     1748.47      947.59     71.53 o
   6   5  19      141.69      159.99     19.00 o
   7   5  19      216.93      235.27     16.29 o
   8   5  19      649.57      580.03     25.68 o
   0   6  19       15.48       14.48      6.65 o
   1   6  19      828.20      775.32     19.10 o
   2   6  19      217.77      226.44      8.95 o
   3   6  19      251.33      227.05     10.08 o
   4   6  19      160.73      139.41      9.19 o
   5   6  19      523.07      622.62     28.69 o
   6   6  19      236.24      181.91     11.61 o
   7   6  19     1354.44     1419.89     35.80 o
   8   6  19      108.33       74.82     13.09 o
   1   7  19      384.58      395.51     17.89 o
   2   7  19      351.33      351.36     12.56 o
   3   7  19      145.07      149.04     10.80 o
   4   7  19     1195.82     1119.35     30.69 o
   5   7  19      220.19      209.52     13.12 o
   6   7  19      761.74      715.83     33.66 o
   7   7  19      688.57      670.93     27.06 o
   0   8  19      830.30      890.89     35.96 o
   1   8  19      387.20      358.34     18.09 o
   2   8  19      959.88      995.00     29.59 o
   3   8  19       16.34       18.50      8.79 o
   4   8  19      630.62      590.51     19.49 o
   5   8  19       71.47       64.65     16.14 o
   6   8  19        2.65        4.62      7.54 o
   7   8  19      496.65      546.40     23.96 o
   1   9  19      762.93      755.48     24.14 o
   2   9  19     1375.73     1253.57     33.60 o
   3   9  19      774.02      833.97     29.07 o
   4   9  19       10.17        3.62      7.12 o
   5   9  19      434.50      410.88     24.09 o
   6   9  19       12.60       17.99      8.05 o
   7   9  19        6.35       12.83     13.75 o
   0  10  19     1816.44     1937.09     61.32 o
   1  10  19      251.89      292.59     18.11 o
   2  10  19        0.77       -1.73      7.05 o
   3  10  19      197.40      181.45     12.82 o
   4  10  19        0.29        4.97      8.37 o
   5  10  19      204.10      216.04     16.05 o
   6  10  19      247.50      208.56     23.81 o
   1  11  19       69.55       56.23      9.24 o
   2  11  19     1105.49      971.90     30.59 o
   3  11  19     1719.63     1734.68     52.34 o
   4  11  19      248.08      230.90     13.51 o
   5  11  19      195.28      216.50     16.51 o
   6  11  19      301.06      318.97     26.64 o
   0  12  19      925.99      761.72     38.79 o
   1  12  19        1.91       -6.27      7.58 o
   2  12  19      196.00      200.91     13.79 o
   3  12  19        8.75        8.63      8.04 o
   4  12  19      357.83      372.12     16.33 o
   5  12  19      727.46      768.19     45.83 o
   6  12  19       15.85       -7.52     13.53 o
   1  13  19      149.99      153.70     14.40 o
   2  13  19     1528.81     1566.04     48.50 o
   3  13  19      629.08      738.65     24.42 o
   4  13  19       17.98       28.61      9.75 o
   5  13  19       70.07       28.92     13.19 o
   0  14  19       38.43       73.75     19.93 o
   1  14  19       84.36       95.72     14.15 o
   2  14  19       77.32       73.80     10.42 o
   3  14  19       44.66       55.97     12.08 o
   4  14  19      686.08      626.95     36.84 o
   5  14  19        0.13       27.29     16.48 o
   1  15  19      706.06      679.91     32.08 o
   2  15  19      176.05      140.23     17.39 o
   3  15  19       21.49       57.14     14.74 o
   4  15  19       42.37       44.06     19.46 o
   0  16  19      374.18      487.36     38.40 o
   1  16  19      752.94      813.99     31.40 o
   2  16  19       75.78       64.16     13.21 o
   3  16  19       13.09       24.21     12.38 o
   1  17  19       34.75       31.00     11.61 o
   0   0  20     9131.47     9442.46    247.70 o
   1   0  20       28.04       36.93      5.16 o
   2   0  20      282.01      288.14     11.17 o
   3   0  20      785.15      840.20     22.47 o
   4   0  20     1964.52     1944.65     57.21 o
   5   0  20      396.64      419.98     21.16 o
   6   0  20      540.60      678.66     29.52 o
   7   0  20        0.74       -3.90     11.73 o
   8   0  20      349.50      358.32     26.31 o
   1   1  20        0.10        4.12      3.74 o
   2   1  20     1468.24     1390.78     25.27 o
   3   1  20       36.14       29.69      4.28 o
   4   1  20        3.64        6.24      4.33 o
   5   1  20      729.70      782.85     27.97 o
   6   1  20      159.72      155.43     11.28 o
   7   1  20      741.14      807.47     27.00 o
   8   1  20      149.72      122.39     13.79 o
   0   2  20        5.57        1.69      4.13 o
   1   2  20       24.71       23.44      3.98 o
   2   2  20     1316.03     1345.29     22.61 o
   3   2  20      253.72      255.43      8.97 o
   4   2  20      163.14      156.51      7.40 o
   5   2  20      547.31      594.99     17.62 o
   6   2  20      243.28      270.64     12.79 o
   7   2  20      123.08      119.29      9.95 o
   8   2  20      503.98      514.49     22.49 o
   1   3  20      431.20      430.89     11.88 o
   2   3  20      344.73      321.31     12.26 o
   3   3  20      174.74      165.93      7.79 o
   4   3  20      287.63      289.58     11.99 o
   5   3  20        3.99       11.06      7.61 o
   6   3  20     2244.62     2182.04     51.60 o
   7   3  20       14.44       20.46      8.80 o
   8   3  20       24.71       17.29     10.28 o
   0   4  20     1206.44     1037.02     26.65 o
   1   4  20       15.30       18.71      4.78 o
   2   4  20      298.28      275.38      8.21 o
   3   4  20      683.66      714.58     19.01 o
   4   4  20      969.39      973.21     27.22 o
   5   4  20      544.20      536.68     20.58 o
   6   4  20      320.08      372.26     17.30 o
   7   4  20       41.80       34.18      9.88 o
   8   4  20     1109.00     1103.53     36.25 o
   1   5  20       47.11       37.00      5.32 o
   2   5  20      377.05      366.10     10.71 o
   3   5  20      700.45      714.99     17.85 o
   4   5  20       69.13       65.53      6.76 o
   5   5  20      562.83      667.62     23.03 o
   6   5  20      446.12      385.30     18.99 o
   7   5  20      354.80      383.42     19.00 o
   8   5  20       39.73       32.09      9.81 o
   0   6  20      378.00      304.40     15.70 o
   1   6  20     2632.63     2722.36     57.72 o
   2   6  20     1033.34      912.09     19.54 o
   3   6  20      416.26      415.72     16.43 o
   4   6  20      864.42      788.41     21.76 o
   5   6  20        8.02      -10.85      7.24 o
   6   6  20      700.89      742.36     33.33 o
   7   6  20      140.06      131.75     16.51 o
   1   7  20      327.14      334.77     11.53 o
   2   7  20      110.09      116.68      7.74 o
   3   7  20     1399.68     1479.34     37.26 o
   4   7  20       62.45       51.24      7.90 o
   5   7  20      472.27      573.66     35.15 o
   6   7  20       33.34       30.27      9.10 o
   7   7  20      482.89      491.45     29.77 o
   0   8  20      163.79      154.54     11.93 o
   1   8  20      959.88      961.05     26.11 o
   2   8  20      220.60      189.17     11.07 o
   3   8  20      324.80      295.18     15.63 o
   4   8  20      716.59      648.41     22.02 o
   5   8  20      149.21      134.70     12.84 o
   6   8  20       35.19       31.16      8.66 o
   7   8  20      230.40      225.53     16.24 o
   1   9  20      321.69      294.25     12.40 o
   2   9  20       69.66       50.03      7.31 o
   3   9  20      258.33      278.37     15.40 o
   4   9  20       33.72       42.08      9.58 o
   5   9  20      109.80       85.46     14.77 o
   6   9  20       14.45        6.88      8.29 o
   7   9  20      132.03      129.50     18.53 o
   0  10  20      613.13      505.75     27.56 o
   1  10  20     1578.02     1494.37     41.96 o
   2  10  20      410.89      340.45     16.25 o
   3  10  20      169.96      145.98     13.68 o
   4  10  20       55.96       64.20     10.31 o
   5  10  20     1295.32     1390.18     68.06 o
   6  10  20      287.69      230.56     23.00 o
   1  11  20       26.96        6.32      7.85 o
   2  11  20        0.42        1.29      7.66 o
   3  11  20      129.45      105.65     14.15 o
   4  11  20       98.43       91.25     11.92 o
   5  11  20      147.15      117.52     13.39 o
   6  11  20      283.95      318.54     30.11 o
   0  12  20      367.61      340.54     38.54 o
   1  12  20     1195.92     1262.34     58.35 o
   2  12  20      132.01      142.36     11.99 o
   3  12  20        0.25        0.70      9.19 o
   4  12  20       60.96       43.38     10.12 o
   5  12  20      582.98      534.88     28.77 o
   1  13  20      806.16      827.45     33.93 o
   2  13  20      183.33      191.59     14.26 o
   3  13  20      159.24      166.19     14.58 o
   4  13  20       32.88       58.81     12.40 o
   5  13  20      178.02      194.97     25.59 o
   0  14  20       87.83      110.64     22.88 o
   1  14  20      548.14      529.39     37.27 o
   2  14  20      204.66      199.29     15.56 o
   3  14  20      400.89      458.43     26.19 o
   4  14  20       99.40      109.43     27.25 o
   1  15  20      302.63      327.43     21.57 o
   2  15  20       31.32       23.10     10.02 o
   3  15  20      573.47      575.94     30.69 o
   0  16  20      494.08      577.82     37.93 o
   1  16  20      444.44      432.67     20.41 o
   2  16  20      124.35      159.26     17.44 o
   1   1  21       78.20       87.25      5.02 o
   2   1  21     2485.25     2526.74     37.28 o
   3   1  21     2967.90     2991.55     46.95 o
   4   1  21     1207.84     1289.39     26.21 o
   5   1  21      177.32      187.34     10.65 o
   6   1  21       39.92       29.05      7.63 o
   7   1  21      228.70      212.65     14.03 o
   8   1  21        4.47        5.98     10.12 o
   0   2  21     1154.05     1164.62     23.68 o
   1   2  21      600.72      577.23     11.27 o
   2   2  21     2970.69     2856.68     43.60 o
   3   2  21      942.12      963.33     17.69 o
   4   2  21      480.31      519.77     20.41 o
   5   2  21      476.68      517.66     16.10 o
   6   2  21      175.27      187.08     14.37 o
   7   2  21      421.06      360.75     21.35 o
   8   2  21      169.27      174.98     13.45 o
   1   3  21       30.77       21.89      3.87 o
   2   3  21      236.18      235.62      8.42 o
   3   3  21      976.86      958.67     27.81 o
   4   3  21      451.18      489.59     15.16 o
   5   3  21      691.05      701.58     20.71 o
   6   3  21        2.17       -3.27      7.08 o
   7   3  21      912.89      965.73     27.03 o
   8   3  21      167.32      175.21     13.67 o
   0   4  21     2847.14     2712.08     57.04 o
   1   4  21     4698.92     4646.71     67.09 o
   2   4  21      356.47      360.52      9.93 o
   3   4  21      437.20      427.68     24.33 o
   4   4  21        5.72        7.46      7.04 o
   5   4  21      285.14      314.01     19.08 o
   6   4  21     1117.44     1191.38     34.12 o
   7   4  21     2564.94     2731.10     94.69 o
   1   5  21      252.90      240.93      8.48 o
   2   5  21       45.46       56.84      7.49 o
   3   5  21      332.36      344.72     13.21 o
   4   5  21     2211.60     1990.99     37.84 o
   5   5  21     1187.43     1173.73     35.71 o
   6   5  21       43.52       38.08      9.45 o
   7   5  21      156.94      141.43     12.50 o
   0   6  21      135.16      130.53     10.80 o
   1   6  21      894.67      893.78     36.43 o
   2   6  21      303.06      265.22     11.22 o
   3   6  21       49.49       49.03      7.09 o
   4   6  21        0.06        5.88      6.74 o
   5   6  21      384.66      399.09     40.66 o
   6   6  21      613.79      655.18     53.84 o
   7   6  21       24.67       17.76     11.35 o
   1   7  21      832.95      769.39     21.44 o
   2   7  21     2147.04     2000.67     43.72 o
   3   7  21      422.30      384.65     15.61 o
   4   7  21       95.86      119.87      9.74 o
   5   7  21      359.65      379.58     17.26 o
   6   7  21      592.53      569.77     26.61 o
   7   7  21       82.64       68.75     10.18 o
   0   8  21      100.80       63.21      9.19 o
   1   8  21      115.26       92.28     13.15 o
   2   8  21        4.95       -1.48      6.29 o
   3   8  21      121.51       93.69     11.70 o
   4   8  21     1066.42     1009.27     30.43 o
   5   8  21      741.42      715.83     35.65 o
   6   8  21       24.16       20.00      7.63 o
   7   8  21       92.36       75.43     12.23 o
   1   9  21       27.53       53.66      8.48 o
   2   9  21        0.64       -2.05      6.28 o
   3   9  21      555.21      579.73     24.70 o
   4   9  21      367.11      336.47     27.83 o
   5   9  21     1393.22     1466.79     55.98 o
   6   9  21      532.59      571.10     26.28 o
   0  10  21      405.64      293.66     19.34 o
   1  10  21        0.36      -12.99      8.66 o
   2  10  21       33.43       33.17      7.17 o
   3  10  21      324.40      307.88     19.97 o
   4  10  21      260.93      246.81     16.69 o
   5  10  21       43.93       23.33     11.09 o
   6  10  21       55.31       49.94     14.88 o
   1  11  21      643.31      586.23     22.47 o
   2  11  21      225.86      206.68     12.56 o
   3  11  21     1172.21     1272.09     39.07 o
   4  11  21      391.18      425.41     32.80 o
   5  11  21        0.41        6.58     12.80 o
   6  11  21        1.82       13.50     14.71 o
   0  12  21      447.54      362.16     27.82 o
   1  12  21      142.88      144.04     17.95 o
   2  12  21       38.62       38.84     10.26 o
   3  12  21      130.77      124.26     15.09 o
   4  12  21      396.00      432.05     24.68 o
   5  12  21       57.70       31.72     16.76 o
   1  13  21       14.21        4.66      9.43 o
   2  13  21        1.72        9.63     10.62 o
   3  13  21     1549.07     1700.02     56.86 o
   4  13  21      158.35      164.63     17.01 o
   5  13  21      514.79      504.82     37.57 o
   0  14  21      306.78      245.66     31.16 o
   1  14  21      157.71      142.25     14.76 o
   2  14  21      977.83     1036.96     41.29 o
   3  14  21        1.65        3.19     11.79 o
   4  14  21      396.12      396.12     33.62 o
   1  15  21      475.43      412.58     24.10 o
   2  15  21      494.85      518.45     28.03 o
   3  15  21       24.38       39.77     20.46 o
   0  16  21     1745.72     1839.63     87.42 o
   1  16  21      584.38      641.50     30.92 o
   2  16  21      252.75      284.33     21.88 o
   0   0  22     4184.57     3759.08     84.54 o
   1   0  22     6687.30     6643.60    105.40 o
   2   0  22       34.89       42.81      7.08 o
   3   0  22     3806.75     3744.06     82.93 o
   4   0  22     3551.01     3676.16     92.05 o
   5   0  22     1795.00     1901.52     69.10 o
   6   0  22     5208.01     5710.70    169.42 o
   7   0  22      965.26      952.33     49.42 o
   8   0  22       19.55       23.28     15.07 o
   1   1  22     1646.79     1544.70     22.67 o
   2   1  22      791.23      745.05     15.84 o
   3   1  22      783.95      794.12     17.21 o
   4   1  22      494.03      483.79     14.81 o
   5   1  22      916.54      926.18     38.97 o
   6   1  22       41.52       33.79      8.30 o
   7   1  22       70.03       77.50     12.58 o
   8   1  22       36.11       28.42     13.38 o
   0   2  22     5247.97     5090.85     81.56 o
   1   2  22      798.54      809.86     17.38 o
   2   2  22     1841.07     1781.64     34.21 o
   3   2  22     6546.17     6593.48    104.92 o
   4   2  22     4988.47     4920.74     96.56 o
   5   2  22     2556.75     2547.10     54.33 o
   6   2  22       18.99       19.65      9.25 o
   7   2  22       46.18       33.86     10.54 o
   1   3  22      445.01      454.79     12.98 o
   2   3  22     1046.46     1101.07     20.55 o
   3   3  22     1290.45     1313.63     26.17 o
   4   3  22      841.21      857.17     21.22 o
   5   3  22      438.08      451.43     18.72 o
   6   3  22     1005.73     1097.54     33.51 o
   7   3  22      347.84      394.78     17.35 o
   0   4  22      845.79      823.89     21.66 o
   1   4  22      945.94      988.48     17.65 o
   2   4  22      922.96      931.45     22.60 o
   3   4  22       25.36       19.51      6.19 o
   4   4  22       34.31       37.93      7.06 o
   5   4  22      685.31      718.92     21.72 o
   6   4  22     1326.59     1382.08     39.83 o
   7   4  22        5.88       18.01      8.79 o
   1   5  22       53.78       55.35      5.26 o
   2   5  22     3236.06     3142.70     56.76 o
   3   5  22      237.31      179.42     10.56 o
   4   5  22     2793.46     3007.08     58.45 o
   5   5  22      363.32      383.40     16.51 o
   6   5  22        1.65       -8.20      9.15 o
   7   5  22      115.02      101.63     11.16 o
   0   6  22     2047.29     1997.96     62.85 o
   1   6  22      607.17      601.55     17.87 o
   2   6  22      169.75      177.39      8.80 o
   3   6  22        0.93       -6.40      6.83 o
   4   6  22        3.56        6.52      8.58 o
   5   6  22      164.19      160.63     16.48 o
   6   6  22       26.81       32.96     11.09 o
   7   6  22        0.00        3.11      9.05 o
   1   7  22      178.31      150.43      9.52 o
   2   7  22      243.43      249.59     11.08 o
   3   7  22      405.52      508.33     20.54 o
   4   7  22     2092.75     2099.72     63.73 o
   5   7  22       21.17        0.85     11.87 o
   6   7  22      233.82      265.84     22.46 o
   7   7  22      582.84      558.69     24.48 o
   0   8  22      265.74      211.75     15.41 o
   1   8  22        0.08        2.12      6.16 o
   2   8  22       37.69       38.81      7.53 o
   3   8  22        6.76       10.84      9.32 o
   4   8  22     1047.28     1044.66     37.30 o
   5   8  22      219.15      182.18     15.67 o
   6   8  22      276.13      281.52     16.51 o
   1   9  22      190.72      136.77     11.20 o
   2   9  22      849.06      803.36     28.79 o
   3   9  22       33.23       26.86     10.02 o
   4   9  22       22.91       13.99      9.33 o
   5   9  22      609.93      645.99     27.56 o
   6   9  22        3.46       -2.28      9.57 o
   0  10  22      236.54      259.66     23.76 o
   1  10  22      142.19      127.77     13.12 o
   2  10  22      150.15      160.25     13.78 o
   3  10  22        5.11       17.30     10.19 o
   4  10  22      101.22       77.89     11.11 o
   5  10  22      102.80       32.52     13.42 o
   6  10  22      950.27      958.16     47.42 o
   1  11  22      617.88      590.44     24.58 o
   2  11  22      164.22      128.21     11.95 o
   3  11  22       12.57        5.42     12.41 o
   4  11  22        0.44       23.28     12.27 o
   5  11  22        0.34        1.35     12.40 o
   0  12  22     2035.38     2117.72    159.37 o
   1  12  22       28.83       17.75      9.53 o
   2  12  22       92.71       81.37     16.37 o
   3  12  22        4.57        5.11      9.69 o
   4  12  22       76.42       49.41     15.75 o
   5  12  22       51.52       40.34     16.16 o
   1  13  22      145.75       92.63     12.60 o
   2  13  22       30.11       33.19     14.37 o
   3  13  22      233.08      200.94     17.32 o
   4  13  22      114.87       84.41     15.91 o
   0  14  22      265.91      296.83     29.74 o
   1  14  22      232.03      189.46     16.06 o
   2  14  22      560.38      477.08     26.46 o
   3  14  22      116.42      134.39     17.65 o
   4  14  22       16.21       36.43     34.89 o
   1  15  22        3.87       -3.21      9.03 o
   2  15  22      197.77      205.98     20.50 o
   3  15  22      131.29      124.11     19.91 o
   0  16  22       11.11        8.47     18.28 o
   1  16  22        2.11        5.94     12.87 o
   1   1  23       77.21       72.23      5.87 o
   2   1  23     1071.68     1028.98     19.70 o
   3   1  23       64.13       48.32      5.52 o
   4   1  23     3587.60     3653.83     72.53 o
   5   1  23        8.45        1.68      7.55 o
   6   1  23      349.47      380.11     17.03 o
   7   1  23        9.05       26.82      9.18 o
   0   2  23     1997.92     2024.38     41.38 o
   1   2  23     3337.26     3399.36     49.20 o
   2   2  23     3037.76     2980.10     45.97 o
   3   2  23      275.83      298.28     13.80 o
   4   2  23        2.03        0.57      9.71 o
   5   2  23      188.47      184.46     10.68 o
   6   2  23      122.29      125.23     14.40 o
   7   2  23      146.04      140.34     12.99 o
   1   3  23     1706.83     1751.62     27.27 o
   2   3  23     3958.40     4135.10     55.81 o
   3   3  23       37.42       17.89      6.34 o
   4   3  23      454.36      451.19     17.88 o
   5   3  23      717.64      684.20     34.22 o
   6   3  23      542.39      517.60     29.35 o
   7   3  23       13.67        9.91      9.13 o
   0   4  23    11083.35    10902.43    222.11 o
   1   4  23       91.48       60.87      5.50 o
   2   4  23       87.56       71.72      6.36 o
   3   4  23      863.53      762.89     20.36 o
   4   4  23      140.83      181.17     10.25 o
   5   4  23        0.12        6.21      7.88 o
   6   4  23      750.20      812.07     26.82 o
   7   4  23        0.11       -5.99      8.94 o
   1   5  23     2704.76     2839.94     43.13 o
   2   5  23      432.02      430.82     12.94 o
   3   5  23      319.94      282.00     11.70 o
   4   5  23     2814.09     2768.97     56.02 o
   5   5  23      632.15      654.30     23.83 o
   6   5  23       30.58       40.36     11.04 o
   7   5  23      207.39      174.48     12.90 o
   0   6  23      503.36      629.50     25.75 o
   1   6  23      371.07      352.98     14.47 o
   2   6  23      730.46      653.03     16.70 o
   3   6  23      305.23      317.98     13.73 o
   4   6  23       80.03      113.15     14.43 o
   5   6  23       73.37       62.72     13.55 o
   6   6  23     2522.89     2685.69     71.48 o
   7   6  23       64.55       62.70     11.21 o
   1   7  23      421.35      380.71     15.19 o
   2   7  23        6.04        6.22      7.08 o
   3   7  23     1236.98     1279.63     36.16 o
   4   7  23      443.22      432.10     19.54 o
   5   7  23        2.19       12.43     11.70 o
   6   7  23       40.61       22.06     12.68 o
   7   7  23       83.66       54.24     18.31 o
   0   8  23     5607.93     5175.94    173.20 o
   1   8  23       60.84       45.08      6.60 o
   2   8  23      844.48      795.87     29.21 o
   3   8  23      218.00      256.36     15.90 o
   4   8  23      859.06      834.26     29.37 o
   5   8  23       87.75       75.82      9.39 o
   6   8  23     1396.76     1592.03     54.52 o
   1   9  23       74.12       56.73      8.41 o
   2   9  23     1269.20     1307.09     40.64 o
   3   9  23      292.35      279.36     16.81 o
   4   9  23        1.61       -7.52     10.44 o
   5   9  23        2.52       14.48     11.22 o
   6   9  23      157.04      143.18     13.88 o
   0  10  23      193.86      167.24     26.85 o
   1  10  23       18.93       21.36     13.33 o
   2  10  23     1559.07     1456.34     46.64 o
   3  10  23      347.20      320.30     18.76 o
   4  10  23       20.54       -4.06      9.95 o
   5  10  23      205.77      185.80     26.98 o
   6  10  23      265.55      233.04     26.26 o
   1  11  23      304.97      274.09     31.73 o
   2  11  23      372.09      349.53     30.09 o
   3  11  23       54.15       57.48     12.52 o
   4  11  23     1082.32     1026.83     42.78 o
   5  11  23      362.98      387.10     30.80 o
   0  12  23      197.28      157.47     20.64 o
   1  12  23      522.97      518.25     26.44 o
   2  12  23        0.16       11.70     13.26 o
   3  12  23       10.84       21.81     10.70 o
   4  12  23     1036.07     1012.43     51.26 o
   5  12  23       39.90       45.77     17.42 o
   1  13  23       36.32       20.44     10.84 o
   2  13  23      109.52       92.87     17.27 o
   3  13  23      102.83      107.42     13.74 o
   4  13  23        0.80       19.85     17.99 o
   0  14  23      224.20      151.06     21.71 o
   1  14  23      198.32      159.50     16.00 o
   2  14  23        4.69        3.66     12.84 o
   3  14  23       62.51       51.78     15.74 o
   1  15  23       67.12       49.46     11.76 o
   2  15  23       43.07       29.49     17.29 o
   0   0  24       48.75       34.12      8.89 o
   1   0  24    20783.39    20900.79    400.48 o
   2   0  24     1993.24     1857.46     46.97 o
   3   0  24      650.05      747.30     49.62 o
   4   0  24     2299.94     2403.32     70.15 o
   5   0  24       22.85       45.15     12.21 o
   6   0  24      520.21      529.49     27.18 o
   7   0  24      340.37      333.50     23.37 o
   1   1  24    10388.16    10541.76    123.02 o
   2   1  24     1638.11     1592.06     24.27 o
   3   1  24      977.00     1043.18     21.14 o
   4   1  24        0.67       12.09      6.45 o
   5   1  24       39.89       47.47      8.72 o
   6   1  24       69.82       64.94      9.02 o
   7   1  24        3.76       -0.89     12.31 o
   0   2  24     9143.78     8753.65    181.96 o
   1   2  24     1706.90     1648.76     25.94 o
   2   2  24        3.76        1.56      4.56 o
   3   2  24     2535.43     2452.78     49.32 o
   4   2  24      575.70      567.07     21.87 o
   5   2  24      102.70      104.55      8.67 o
   6   2  24        2.12        2.41      8.81 o
   7   2  24      290.73      300.35     17.52 o
   1   3  24     1158.92     1186.42     20.90 o
   2   3  24      223.67      201.42     11.51 o
   3   3  24     7407.61     7440.48    112.11 o
   4   3  24      504.38      501.38     18.96 o
   5   3  24      615.64      592.49     21.57 o
   6   3  24      252.47      204.20     13.29 o
   7   3  24       78.60       61.23     11.15 o
   0   4  24     6738.58     6297.98    156.59 o
   1   4  24      237.76      244.70     13.63 o
   2   4  24      645.92      603.98     15.36 o
   3   4  24      231.53      178.62     14.23 o
   4   4  24      454.56      448.32     17.31 o
   5   4  24        1.45        9.26      8.19 o
   6   4  24      444.66      418.09     18.76 o
   7   4  24       34.18       44.73     13.56 o
   1   5  24     1071.73     1057.32     20.28 o
   2   5  24     2334.42     2351.62     45.46 o
   3   5  24     2105.80     2096.81     44.10 o
   4   5  24       13.07       12.70      8.26 o
   5   5  24     1275.14     1344.59     44.48 o
   6   5  24        1.02        2.46     11.40 o
   7   5  24      161.74      148.03     15.05 o
   0   6  24      510.72      436.27     22.58 o
   1   6  24      879.79      735.33     22.05 o
   2   6  24     2039.70     2094.77     40.95 o
   3   6  24      353.12      372.39     15.75 o
   4   6  24      318.24      281.05     14.88 o
   5   6  24      347.83      346.65     20.72 o
   6   6  24       10.22       11.26      9.34 o
   7   6  24       33.54       30.49     13.14 o
   1   7  24     1094.01     1120.48     37.46 o
   2   7  24       45.63       22.19      7.40 o
   3   7  24      127.74      114.16     16.57 o
   4   7  24     2007.49     1977.35     62.09 o
   5   7  24      844.36      918.50     33.36 o
   6   7  24       70.16       72.93     12.96 o
   0   8  24      193.10      194.44     16.34 o
   1   8  24     1597.64     1555.67     41.52 o
   2   8  24       48.25       49.36      7.92 o
   3   8  24      210.67      201.54     14.04 o
   4   8  24      598.74      570.09     26.46 o
   5   8  24       90.27       89.88     13.97 o
   6   8  24      187.63      160.98     17.00 o
   1   9  24     1035.52     1019.41     53.00 o
   2   9  24      786.80      802.06     31.65 o
   3   9  24      703.72      687.13     35.48 o
   4   9  24      421.79      413.81     25.77 o
   5   9  24       14.55       -4.50     11.47 o
   6   9  24       15.03       28.59     15.58 o
   0  10  24      480.35      466.03     73.97 o
   1  10  24      130.13      177.70     14.54 o
   2  10  24        2.09        2.87      8.89 o
   3  10  24      382.84      313.92     21.14 o
   4  10  24        8.89       -5.34     11.92 o
   5  10  24      155.99      131.11     18.08 o
   1  11  24       68.82       32.49     11.53 o
   2  11  24        0.69        0.25      9.69 o
   3  11  24      129.36      109.52     13.76 o
   4  11  24      281.53      270.70     22.97 o
   5  11  24       25.41       19.97     17.41 o
   0  12  24      416.83      468.45     34.96 o
   1  12  24      381.47      357.47     20.92 o
   2  12  24        9.67       25.42     15.31 o
   3  12  24        0.45       -1.18     11.80 o
   4  12  24      141.59      145.79     19.99 o
   1  13  24        0.56        6.50     13.66 o
   2  13  24        0.56       -2.42     14.57 o
   3  13  24      121.07      126.54     16.32 o
   4  13  24       53.01       68.42     22.79 o
   0  14  24      114.92      105.18     21.69 o
   1  14  24       22.91       23.18     14.47 o
   2  14  24      115.41       95.36     16.56 o
   3  14  24      237.02      220.14     22.09 o
   1  15  24      349.13      357.43     25.57 o
   1   1  25      135.34      134.88      8.29 o
   2   1  25      151.71      133.52      7.13 o
   3   1  25      886.02      893.43     19.94 o
   4   1  25      117.92      155.09     15.85 o
   5   1  25       36.83       40.84      9.44 o
   6   1  25      310.23      344.79     16.28 o
   7   1  25       45.16       34.62     11.85 o
   0   2  25     3036.35     3063.78     62.77 o
   1   2  25     2681.00     2656.03     38.38 o
   2   2  25     1316.94     1320.77     25.29 o
   3   2  25      113.20      100.47      8.21 o
   4   2  25       83.90       92.95     10.03 o
   5   2  25        0.08       -2.65      7.67 o
   6   2  25      926.97      888.24     30.68 o
   7   2  25       38.82       26.99     10.33 o
   1   3  25      464.57      523.19     12.96 o
   2   3  25     1956.70     2015.86     40.71 o
   3   3  25      155.64      161.75      9.02 o
   4   3  25      151.37      138.89     10.91 o
   5   3  25      950.76      981.41     33.44 o
   6   3  25       24.29       23.12      9.14 o
   7   3  25       73.62      111.30     13.89 o
   0   4  25       18.15        8.52      7.77 o
   1   4  25      419.67      362.02     10.33 o
   2   4  25     2708.41     2644.64     44.41 o
   3   4  25      340.93      351.68     16.95 o
   4   4  25       12.51       15.99      8.63 o
   5   4  25      246.50      276.65     15.21 o
   6   4  25       68.93       52.13     10.05 o
   7   4  25      532.93      529.69     43.08 o
   1   5  25      178.59      211.56      8.94 o
   2   5  25       76.85       59.59      6.55 o
   3   5  25      114.45      126.84     10.14 o
   4   5  25      975.97      967.96     32.14 o
   5   5  25      373.35      355.05     30.40 o
   6   5  25       82.76       78.51     15.04 o
   0   6  25      411.15      346.51     19.15 o
   1   6  25      813.89      849.03     24.42 o
   2   6  25     5426.40     5116.83     91.44 o
   3   6  25      538.62      586.94     21.40 o
   4   6  25      650.58      710.68     47.67 o
   5   6  25     1048.80     1063.47     39.92 o
   6   6  25       61.41       73.11     12.24 o
   1   7  25      210.77      167.93     12.29 o
   2   7  25      818.42      732.61     38.65 o
   3   7  25      708.65      718.34     22.55 o
   4   7  25      207.15      195.97     23.67 o
   5   7  25       82.66       86.70     12.63 o
   6   7  25       11.18        9.10     13.44 o
   0   8  25     6153.50     5817.17    162.64 o
   1   8  25       87.64       81.61     10.57 o
   2   8  25      121.76      129.13     13.52 o
   3   8  25      220.07      209.67     14.96 o
   4   8  25     1423.45     1255.48     90.66 o
   5   8  25      384.70      383.95     22.50 o
   6   8  25        4.52       -8.89     11.10 o
   1   9  25        2.80        6.35      9.14 o
   2   9  25       26.25       10.31     10.65 o
   3   9  25     2032.63     2129.50     71.51 o
   4   9  25      522.80      519.87     31.12 o
   5   9  25      159.71      136.75     15.14 o
   0  10  25        1.30       21.90     15.35 o
   1  10  25      250.56      248.24     15.63 o
   2  10  25      767.43      729.87     30.88 o
   3  10  25       29.59       32.96     11.55 o
   4  10  25       12.97        3.79     14.03 o
   5  10  25       73.59       52.92     20.00 o
   1  11  25     1030.47     1144.79     60.70 o
   2  11  25      320.56      278.41     17.22 o
   3  11  25      380.43      394.46     24.43 o
   4  11  25      224.61      242.41     41.70 o
   5  11  25      453.13      412.05     41.42 o
   0  12  25        3.55       16.78     22.67 o
   1  12  25      402.90      384.10     24.91 o
   2  12  25       15.49       14.37     14.41 o
   3  12  25       50.19       24.03     18.76 o
   4  12  25      336.77      391.83     85.16 o
   1  13  25       23.76       17.14     11.14 o
   2  13  25      624.87      689.25     39.74 o
   3  13  25      948.84     1185.69     56.56 o
   0  14  25      643.03      683.64     48.45 o
   1  14  25      637.80      613.34     36.39 o
   2  14  25       17.65       46.21     13.44 o
   0   0  26      110.84      115.88     16.03 o
   1   0  26      193.51      192.59      9.83 o
   2   0  26       42.69       42.49      7.36 o
   3   0  26       21.94       28.78      8.82 o
   4   0  26     2679.81     2767.34     68.23 o
   5   0  26      255.33      282.46     21.61 o
   6   0  26     1706.12     1926.22     71.97 o
   7   0  26        0.28        1.47     15.61 o
   1   1  26     3412.18     3290.03     43.56 o
   2   1  26     2492.09     2389.14     39.71 o
   3   1  26      213.37      186.96     11.26 o
   4   1  26     1109.66     1122.57     27.48 o
   5   1  26       73.82       59.86      8.61 o
   6   1  26       12.74        9.52      8.94 o
   7   1  26       66.74       59.15     15.55 o
   0   2  26       12.28       25.26      6.88 o
   1   2  26       53.16       48.73      6.02 o
   2   2  26        2.68        6.81      5.99 o
   3   2  26      349.41      369.51     16.07 o
   4   2  26      100.78      109.26     10.02 o
   5   2  26      241.18      259.27     23.36 o
   6   2  26      129.71      116.11     13.76 o
   7   2  26       69.49       59.68     14.22 o
   1   3  26      890.31      853.69     21.26 o
   2   3  26     3737.59     3723.37     56.17 o
   3   3  26      463.92      439.64     14.40 o
   4   3  26       29.92       15.78      8.98 o
   5   3  26        1.58       12.67      8.39 o
   6   3  26       24.35       34.08      9.88 o
   0   4  26     4314.88     3913.83     97.43 o
   1   4  26      104.98      122.43      7.00 o
   2   4  26       37.45       36.05      5.84 o
   3   4  26      605.91      634.47     23.90 o
   4   4  26      375.67      385.77     16.59 o
   5   4  26      391.46      388.28     18.92 o
   6   4  26      163.23      157.58     13.23 o
   1   5  26        2.87        9.81      5.69 o
   2   5  26       53.10       49.53      7.95 o
   3   5  26     1102.17     1335.79     35.45 o
   4   5  26     1368.21     1407.60     37.03 o
   5   5  26        2.95       16.05      9.81 o
   6   5  26       29.95       -1.44     14.70 o
   0   6  26      213.38      152.30     14.61 o
   1   6  26      172.89      153.50     10.11 o
   2   6  26     1010.03      961.33     22.42 o
   3   6  26      492.23      530.50     26.38 o
   4   6  26      165.60      154.86     15.27 o
   5   6  26      197.85      165.94     14.52 o
   6   6  26       19.54       34.34     15.48 o
   1   7  26      310.22      334.90     16.72 o
   2   7  26      735.10      732.43     26.72 o
   3   7  26      739.48      655.98     23.52 o
   4   7  26        0.31       12.99     10.46 o
   5   7  26      332.48      372.21     33.50 o
   6   7  26      276.08      277.96     28.09 o
   0   8  26      223.46      212.96     16.43 o
   1   8  26      126.80      132.43     12.42 o
   2   8  26      209.48      221.41     15.28 o
   3   8  26        3.26        1.99     11.15 o
   4   8  26      143.65      137.73     18.63 o
   5   8  26     1153.50     1131.36     52.89 o
   1   9  26      467.73      425.66     19.19 o
   2   9  26       49.45       36.62      9.75 o
   3   9  26      134.62      144.71     19.79 o
   4   9  26      474.86      336.63     72.86 o
   5   9  26        0.15       34.85     20.09 o
   0  10  26      342.73      338.26     27.34 o
   1  10  26     1233.94     1217.02     52.96 o
   2  10  26      340.55      368.81     23.80 o
   3  10  26       70.10       74.45     13.52 o
   4  10  26       21.72       31.50     18.40 o
   5  10  26      136.50      161.32     23.90 o
   1  11  26      216.50      172.80     16.26 o
   2  11  26      275.50      266.58     23.40 o
   3  11  26       11.95        8.04     11.55 o
   4  11  26       51.91       66.26     21.49 o
   0  12  26      314.76      323.18     28.65 o
   1  12  26     1641.16     1607.07     75.38 o
   2  12  26      316.42      282.34     26.36 o
   3  12  26      178.06      159.50     20.55 o
   4  12  26      202.73      210.74     30.05 o
   1  13  26       56.30       91.74     19.46 o
   2  13  26        9.82       11.91     26.47 o
   3  13  26      103.86       70.39     18.73 o
   0  14  26        4.00       19.99     19.25 o
   1  14  26      151.17      172.10     30.01 o
   1   1  27      419.97      416.02     10.49 o
   2   1  27     1274.34     1244.05     24.11 o
   3   1  27      183.83      199.06     10.66 o
   4   1  27      319.33      278.52     16.34 o
   5   1  27      373.66      409.62     18.90 o
   6   1  27       37.05       39.62     10.09 o
   0   2  27     4053.69     3940.24     68.58 o
   1   2  27        2.03       -2.00      5.01 o
   2   2  27      392.92      336.07     11.77 o
   3   2  27       21.63       12.33      5.84 o
   4   2  27       32.24       28.17      9.83 o
   5   2  27        8.75       -6.68      7.65 o
   6   2  27     1283.13     1307.54     43.00 o
   1   3  27        6.93        7.74      5.13 o
   2   3  27       30.56       34.02      6.83 o
   3   3  27     2251.43     2290.16     46.63 o
   4   3  27      654.87      639.59     26.22 o
   5   3  27       24.04       28.94      8.56 o
   6   3  27      341.82      317.54     19.54 o
   0   4  27        0.93       15.76      7.59 o
   1   4  27      155.26      122.45      7.85 o
   2   4  27     1687.07     1575.20     44.72 o
   3   4  27      789.17      810.55     23.01 o
   4   4  27      414.36      455.12     19.03 o
   5   4  27      132.12      135.75     13.24 o
   6   4  27      116.52      112.60     12.86 o
   1   5  27      336.83      299.22     17.68 o
   2   5  27      181.60      164.41     10.45 o
   3   5  27       61.31       58.97      9.67 o
   4   5  27      659.35      593.51     21.61 o
   5   5  27     2024.93     2200.91     79.28 o
   6   5  27       99.19      121.58     17.81 o
   0   6  27     2031.90     1869.67     65.88 o
   1   6  27       34.52       25.70      7.33 o
   2   6  27      547.05      562.06     20.93 o
   3   6  27      150.16      151.49     17.68 o
   4   6  27        5.17        0.44     11.41 o
   5   6  27      920.93      936.99     38.70 o
   6   6  27      490.30      482.36     31.75 o
   1   7  27       60.10       63.76      9.96 o
   2   7  27       27.70       18.50     10.95 o
   3   7  27      433.41      402.14     15.65 o
   4   7  27        2.87       15.48      9.05 o
   5   7  27      499.89      537.01     29.85 o
   0   8  27      117.55      184.60     17.45 o
   1   8  27     1107.00     1128.77     44.56 o
   2   8  27       12.86       -0.44     11.58 o
   3   8  27        6.28       26.28     10.78 o
   4   8  27        2.24        3.08     10.86 o
   5   8  27      155.16       97.82     19.22 o
   1   9  27        6.36        1.95      9.41 o
   2   9  27      361.44      370.50     20.68 o
   3   9  27      118.86      130.80     14.57 o
   4   9  27      687.71      681.03     40.32 o
   5   9  27       21.81       28.96     17.62 o
   0  10  27      148.02      107.55     18.98 o
   1  10  27      909.06      965.33     39.69 o
   2  10  27        0.29        7.57     13.46 o
   3  10  27     1086.91     1086.23     64.97 o
   4  10  27        8.06        6.99     13.86 o
   1  11  27      282.44      333.06     33.25 o
   2  11  27      159.28      121.13     23.04 o
   3  11  27       14.44       23.99     15.56 o
   4  11  27      735.89      731.71     62.31 o
   0  12  27       63.48       44.74     15.77 o
   1  12  27      195.58      230.56     34.58 o
   2  12  27      119.49       97.22     28.30 o
   3  12  27       52.24       39.73     31.20 o
   1  13  27      407.43      422.93     28.64 o
   2  13  27      447.77      429.76     30.21 o
   0   0  28     1518.23     1612.53     61.96 o
   1   0  28     1841.89     1701.02     38.71 o
   2   0  28     2859.91     2726.73     63.81 o
   3   0  28      119.84      133.27     12.11 o
   4   0  28     2005.05     1818.82     72.58 o
   5   0  28      160.71      176.65     20.72 o
   6   0  28        0.35        1.26     16.68 o
   1   1  28      281.42      248.55     10.04 o
   2   1  28      183.65      188.50      8.99 o
   3   1  28      477.48      474.43     18.83 o
   4   1  28       86.55      107.84     11.42 o
   5   1  28       93.90       91.92     10.32 o
   6   1  28      254.02      268.70     17.31 o
   0   2  28      996.29      967.62     26.61 o
   1   2  28     1004.53      978.12     20.28 o
   2   2  28      128.93      147.32      9.20 o
   3   2  28      274.42      244.29     11.90 o
   4   2  28      864.19      851.20     37.72 o
   5   2  28      476.64      426.20     19.32 o
   6   2  28      675.27      723.25     34.39 o
   1   3  28      675.09      600.65     16.41 o
   2   3  28      126.12      118.37      9.09 o
   3   3  28      216.90      209.27     10.50 o
   4   3  28     1242.81     1210.02     37.46 o
   5   3  28       10.84       15.87      8.43 o
   6   3  28       84.93      106.99     17.84 o
   0   4  28     1744.65     1621.61     53.39 o
   1   4  28        4.54       10.99      5.88 o
   2   4  28       28.28       21.26      6.33 o
   3   4  28        3.81       16.38      7.68 o
   4   4  28       67.32       64.87     11.49 o
   5   4  28        0.04        1.55      8.63 o
   6   4  28       11.29       -3.81     13.45 o
   1   5  28       12.85       11.61      6.22 o
   2   5  28      348.32      368.01     20.18 o
   3   5  28       94.93       99.41     12.84 o
   4   5  28       29.97       28.69      9.53 o
   5   5  28      581.31      542.67     25.64 o
   6   5  28       38.67       54.04     14.36 o
   0   6  28      331.48      243.48     18.18 o
   1   6  28       67.66       98.02     11.61 o
   2   6  28        0.02       -2.25      8.11 o
   3   6  28        6.51        8.26      9.22 o
   4   6  28      115.38      109.04     14.61 o
   5   6  28       21.16        0.34     12.84 o
   1   7  28        1.15       -1.93      7.60 o
   2   7  28      934.77      928.51     46.05 o
   3   7  28      320.39      343.25     17.34 o
   4   7  28      293.72      352.65     18.25 o
   5   7  28        6.57       -2.37     12.53 o
   0   8  28      918.03      882.52     54.66 o
   1   8  28      409.45      373.66     18.25 o
   2   8  28      170.96      138.63     13.60 o
   3   8  28      323.77      339.17     21.66 o
   4   8  28      120.87      137.46     19.17 o
   5   8  28       14.57        5.20     13.22 o
   1   9  28      174.08      214.38     14.42 o
   2   9  28      470.07      485.42     25.16 o
   3   9  28      244.05      249.56     18.68 o
   4   9  28     1139.21     1079.66     52.50 o
   0  10  28       92.81       78.32     40.64 o
   1  10  28      147.35      114.94     18.45 o
   2  10  28       43.09       36.53     12.79 o
   3  10  28        3.40       -2.32     12.98 o
   4  10  28       78.49      130.11     23.81 o
   1  11  28       70.73       98.41     17.41 o
   2  11  28        0.11       -5.24     16.49 o
   3  11  28      346.88      324.11     22.21 o
   0  12  28     1203.42     1423.23    194.87 o
   1  12  28        1.48        1.81     14.37 o
   2  12  28      137.06      124.61     28.91 o
   1  13  28      134.68      165.28     21.44 o
   1   1  29       12.53       15.92      4.82 o
   2   1  29      193.94      208.25     11.05 o
   3   1  29      173.76      182.79      9.75 o
   4   1  29      403.84      420.50     17.59 o
   5   1  29       59.78       51.71     11.16 o
   6   1  29        1.74        2.67     11.31 o
   0   2  29      473.92      475.46     20.78 o
   1   2  29       36.00       34.98      5.93 o
   2   2  29       34.07       25.65      6.31 o
   3   2  29      287.28      252.89     12.68 o
   4   2  29        0.73       -2.40      7.59 o
   5   2  29      173.84      192.93     15.46 o
   6   2  29      169.80      171.77     15.58 o
   1   3  29      248.40      246.09     10.63 o
   2   3  29      416.04      408.35     14.25 o
   3   3  29      298.11      312.19     18.21 o
   4   3  29        7.69       -3.38      9.73 o
   5   3  29       74.88       66.95     10.00 o
   6   3  29      236.56      197.48     30.95 o
   0   4  29      145.77      143.69     12.79 o
   1   4  29        0.15       -3.81      5.67 o
   2   4  29      484.22      434.94     14.91 o
   3   4  29       86.14       75.22     10.17 o
   4   4  29        4.81        8.97      8.98 o
   5   4  29      463.08      513.13     22.12 o
   1   5  29      214.69      179.76      9.81 o
   2   5  29       26.23       21.17      7.44 o
   3   5  29       20.23       20.65      7.99 o
   4   5  29      563.29      576.37     26.59 o
   5   5  29      129.79       95.59     11.69 o
   0   6  29     2176.88     1997.06     86.41 o
   1   6  29      532.94      506.10     19.74 o
   2   6  29      500.11      428.88     24.88 o
   3   6  29      236.11      248.57     15.83 o
   4   6  29      359.12      377.57     21.86 o
   5   6  29       16.27       24.10     14.98 o
   1   7  29       11.84       10.92      8.05 o
   2   7  29        5.12       -5.14     10.37 o
   3   7  29      241.39      259.69     15.44 o
   4   7  29      105.52       86.33     16.88 o
   5   7  29        4.85        9.45     12.94 o
   0   8  29       67.82       62.08     13.35 o
   1   8  29      408.75      373.93     29.79 o
   2   8  29      140.22      106.77     13.67 o
   3   8  29      140.55       88.83     14.03 o
   4   8  29        0.69       21.79     18.65 o
   1   9  29       19.06       29.99     11.05 o
   2   9  29      138.47      127.23     13.62 o
   3   9  29       12.56       16.13     13.42 o
   4   9  29      843.93      891.18     55.40 o
   0  10  29      926.08      886.29     50.87 o
   1  10  29       27.22       39.27     15.20 o
   2  10  29       15.83       29.31     13.72 o
   3  10  29       22.85       71.66     15.62 o
   1  11  29      347.96      350.48     27.02 o
   2  11  29     1428.01     1366.54     66.00 o
   3  11  29      160.11      162.74     24.81 o
   0  12  29       25.46        6.53     24.01 o
   1  12  29        0.51       -2.07     19.18 o
   2  12  29       99.39      182.14     41.01 o
   0   0  30      183.80      179.51     17.88 o
   1   0  30     1554.67     1625.24     49.33 o
   2   0  30       60.90       74.49     13.37 o
   3   0  30      155.79      168.10     21.60 o
   4   0  30      730.75      716.13     38.71 o
   5   0  30     1185.20     1098.19     82.10 o
   1   1  30      134.12      120.83      7.41 o
   2   1  30      183.47      190.21     10.42 o
   3   1  30      103.00       75.12      8.54 o
   4   1  30      101.36      103.49     10.89 o
   5   1  30       65.39       69.45     11.04 o
   0   2  30        3.04        8.07      6.43 o
   1   2  30     1448.08     1592.25     31.25 o
   2   2  30       37.62       30.81      6.85 o
   3   2  30        0.01        4.68      6.69 o
   4   2  30       27.91       27.31      9.99 o
   5   2  30      278.07      245.03     16.55 o
   1   3  30     1211.99     1275.89     27.82 o
   2   3  30       34.31       18.29      7.44 o
   3   3  30     1491.75     1484.86     41.35 o
   4   3  30      168.87      134.55     12.28 o
   5   3  30      492.47      551.35     27.23 o
   0   4  30       88.87       60.54     10.92 o
   1   4  30      856.14      943.54     29.58 o
   2   4  30       11.45       15.32      6.48 o
   3   4  30      340.52      303.59     15.67 o
   4   4  30        1.68        5.09      9.77 o
   5   4  30       29.25       32.70     13.02 o
   1   5  30      171.29      143.34      9.88 o
   2   5  30      144.57      147.21     10.05 o
   3   5  30     2050.64     2262.47     63.97 o
   4   5  30       22.89       39.48     12.43 o
   5   5  30     2060.84     2273.29     91.59 o
   0   6  30      356.55      396.33     32.95 o
   1   6  30      121.06       80.91     10.99 o
   2   6  30       62.48       62.75      9.99 o
   3   6  30      609.21      718.67     31.96 o
   4   6  30      160.99      150.80     15.71 o
   5   6  30        5.29       -1.50     13.42 o
   1   7  30      231.46      219.89     22.35 o
   2   7  30       71.38       76.12     15.39 o
   3   7  30      587.81      637.97     31.99 o
   4   7  30      134.07      166.35     18.66 o
   0   8  30      312.15      306.25     30.33 o
   1   8  30      269.97      242.18     24.31 o
   2   8  30       43.84       44.57     14.53 o
   3   8  30      291.36      333.59     32.60 o
   4   8  30        6.34       23.85     19.12 o
   1   9  30       10.80       22.09     12.47 o
   2   9  30       55.87       57.11     12.08 o
   3   9  30      145.38      117.56     15.69 o
   0  10  30      287.73      349.07     31.11 o
   1  10  30      953.55     1086.66     49.78 o
   2  10  30      132.24      108.05     16.22 o
   3  10  30        9.12       11.49     14.93 o
   1  11  30       32.41       35.10     22.99 o
   2  11  30      161.25      118.70     17.98 o
   0  12  30      746.02      786.58     81.92 o
   1   1  31      271.89      288.53     10.03 o
   2   1  31       69.67       69.49      7.75 o
   3   1  31     1188.52     1376.05     39.43 o
   4   1  31       47.09       45.70     10.65 o
   5   1  31      949.56     1011.28     41.57 o
   0   2  31      568.69      622.30     28.58 o
   1   2  31      506.30      515.25     14.96 o
   2   2  31      546.30      518.02     17.48 o
   3   2  31        8.47       25.84      7.94 o
   4   2  31        1.80        4.84      9.26 o
   5   2  31       81.67       89.20     14.53 o
   1   3  31      177.33      187.72     12.31 o
   2   3  31       12.63       10.86      7.54 o
   3   3  31     1404.25     1399.60     37.99 o
   4   3  31      186.20      182.38     14.09 o
   5   3  31       44.31       57.75     13.58 o
   0   4  31       91.84       77.18     11.99 o
   1   4  31      333.23      341.68     13.59 o
   2   4  31       82.84       84.80      9.86 o
   3   4  31       48.37       43.55      8.31 o
   4   4  31      116.75      111.93     12.80 o
   5   4  31      937.55     1065.48     46.51 o
   1   5  31       74.36       90.03     10.83 o
   2   5  31       52.05       31.10     10.61 o
   3   5  31       45.19       37.53     10.62 o
   4   5  31       11.41       27.44     13.23 o
   0   6  31      112.14       64.28     18.08 o
   1   6  31     1118.95     1174.30     39.32 o
   2   6  31        3.88       16.89     10.71 o
   3   6  31        0.32       -0.98      9.94 o
   4   6  31        2.89        7.09     12.57 o
   1   7  31       52.54       35.81     12.13 o
   2   7  31        5.68        2.73     12.05 o
   3   7  31      134.68      135.91     18.62 o
   4   7  31       16.83       15.40     12.56 o
   0   8  31        0.39      -18.31     16.07 o
   1   8  31     1366.31     1466.74     65.39 o
   2   8  31        3.47      -10.85     10.84 o
   3   8  31       12.99        0.61     18.87 o
   1   9  31      254.79      260.07     24.17 o
   2   9  31       38.93       25.85     12.15 o
   3   9  31      362.65      320.94     37.94 o
   0  10  31       47.69       42.48     23.06 o
   1  10  31       38.17       41.78     16.42 o
   2  10  31      125.37      145.96     29.31 o
   1  11  31      160.65      163.80     24.37 o
   0   0  32     2885.97     2822.08    165.93 o
   1   0  32     1107.43     1169.36     44.85 o
   2   0  32      466.17      522.54     26.89 o
   3   0  32       86.42      120.79     23.72 o
   4   0  32      438.82      454.16     33.74 o
   5   0  32     1370.11     1487.88     91.70 o
   1   1  32        0.04       -7.27      5.99 o
   2   1  32      152.69      141.31     10.66 o
   3   1  32        8.28       17.11     10.21 o
   4   1  32      167.50      199.13     16.02 o
   5   1  32        7.48       -6.16     12.85 o
   0   2  32       50.31       43.74      9.71 o
   1   2  32      169.72      182.31     10.02 o
   2   2  32       37.98       26.92      7.53 o
   3   2  32       62.82       68.80     11.23 o
   4   2  32       62.76       62.48     12.43 o
   5   2  32       23.15       30.96     16.24 o
   1   3  32      227.81      274.05     16.63 o
   2   3  32      261.84      265.79     12.77 o
   3   3  32      154.33      134.94     12.67 o
   4   3  32      384.57      398.03     24.37 o
   0   4  32      166.26      128.22     14.65 o
   1   4  32        3.92       11.14      6.90 o
   2   4  32       14.52       17.40      8.08 o
   3   4  32       73.04       69.27     13.53 o
   4   4  32       88.78       81.17     12.53 o
   1   5  32        0.19        9.93      8.61 o
   2   5  32      672.40      637.65     23.94 o
   3   5  32      211.46      199.36     16.52 o
   4   5  32      675.78      719.33     32.95 o
   0   6  32      653.19      632.51     40.48 o
   1   6  32        2.59        0.56      9.93 o
   2   6  32      514.31      545.11     27.83 o
   3   6  32       69.36       59.84     13.90 o
   4   6  32       15.24       22.66     14.87 o
   1   7  32      219.02      211.98     18.07 o
   2   7  32        0.18       -9.30     15.09 o
   3   7  32      225.80      237.58     21.54 o
   0   8  32     2492.60     3025.27    250.24 o
   1   8  32        0.28        3.35     10.94 o
   2   8  32      687.40      710.45     34.11 o
   3   8  32      110.98      129.47     28.77 o
   1   9  32       16.51       47.47     14.97 o
   2   9  32        1.78        7.11     14.03 o
   0  10  32      313.62      230.34     44.33 o
   1  10  32      218.84      244.40     25.50 o
   1   1  33        0.02      -10.01      6.67 o
   2   1  33       54.38       55.87      8.80 o
   3   1  33      128.61      145.68     14.35 o
   4   1  33      111.19      104.28     13.80 o
   0   2  33      453.40      444.31     22.90 o
   1   2  33      559.73      582.61     18.54 o
   2   2  33      142.09      126.40     10.75 o
   3   2  33        1.23       -7.96     10.34 o
   4   2  33       32.13       45.06     12.78 o
   1   3  33      241.75      242.56     11.95 o
   2   3  33      518.13      543.81     19.72 o
   3   3  33        4.47       13.20     11.07 o
   4   3  33      412.26      433.30     26.96 o
   0   4  33      453.67      524.82     33.86 o
   1   4  33       10.90       18.89      8.71 o
   2   4  33      239.34      289.21     17.20 o
   3   4  33      127.27      149.69     14.06 o
   4   4  33       29.48       23.20     14.32 o
   1   5  33       27.51       33.77     10.40 o
   2   5  33       70.53       54.89     11.98 o
   3   5  33      582.87      631.24     28.43 o
   0   6  33     1665.30     1877.50     74.65 o
   1   6  33        2.29        9.52     13.18 o
   2   6  33      729.84      893.94     40.57 o
   3   6  33       38.18       65.34     15.47 o
   1   7  33       76.66       47.56     13.16 o
   2   7  33      795.17      793.05     41.87 o
   3   7  33       30.53       81.76     22.34 o
   0   8  33      297.67      387.17     67.67 o
   1   8  33      116.34       72.66     19.09 o
   2   8  33       14.45       -3.21     12.58 o
   1   9  33        7.83       18.96     18.28 o
   0   0  34      550.41      586.81     35.40 o
   1   0  34       24.37       33.33     12.60 o
   2   0  34      334.07      364.10     24.71 o
   3   0  34      161.88      187.25     19.87 o
   4   0  34        4.22      -10.51     19.10 o
   1   1  34      570.48      638.04     22.29 o
   2   1  34      198.08      206.26     13.68 o
   3   1  34     1026.26     1191.85     40.86 o
   4   1  34        2.86        6.38     14.28 o
   0   2  34       32.11       40.19      9.94 o
   1   2  34        9.75        4.19      7.20 o
   2   2  34      133.78      144.16     11.19 o
   3   2  34       98.21      144.88     12.86 o
   4   2  34        3.69        2.95     13.70 o
   1   3  34      438.46      466.84     17.50 o
   2   3  34      266.41      289.17     19.35 o
   3   3  34      216.65      266.47     18.47 o
   0   4  34     1538.97     1803.31     72.01 o
   1   4  34        1.29       -3.19      8.98 o
   2   4  34        1.86       18.62      9.53 o
   3   4  34      315.25      330.38     19.67 o
   1   5  34       14.13        6.55      9.96 o
   2   5  34      728.44      823.97     36.92 o
   3   5  34      174.03      228.90     20.23 o
   0   6  34       21.69       29.35     22.25 o
   1   6  34        2.51       -6.35     13.06 o
   2   6  34      764.48      812.38     37.17 o
   1   7  34      154.72      133.87     18.22 o
   2   7  34       59.64       63.87     15.80 o
   0   8  34      120.62       84.35     29.39 o
   1   8  34      128.30      118.55     29.45 o
   1   1  35      815.83      898.82     31.73 o
   2   1  35      448.70      456.13     19.12 o
   3   1  35      381.42      296.40     20.50 o
   0   2  35      703.19      748.91     35.60 o
   1   2  35      115.55      122.82     10.96 o
   2   2  35        5.59        6.40      8.49 o
   3   2  35      329.01      437.80     28.95 o
   1   3  35      264.97      296.81     14.57 o
   2   3  35       96.48       80.75      9.98 o
   3   3  35      990.08     1095.22     48.38 o
   0   4  35       72.54       94.56     19.53 o
   1   4  35      222.57      176.15     13.45 o
   2   4  35        1.87       11.45      9.53 o
   1   5  35       23.98        8.63     11.34 o
   2   5  35       92.88       84.25     13.17 o
   0   6  35        6.61       12.06     21.33 o
   1   6  35      773.05      769.49     37.40 o
   0   0  36      257.40      272.47     26.51 o
   1   0  36      619.65      654.58     30.99 o
   2   0  36      343.91      397.63     32.32 o
   1   1  36      230.52      239.10     14.25 o
   2   1  36      135.83      150.68     12.85 o
   0   2  36       12.95       13.53     12.83 o
   1   2  36      629.04      670.38     24.04 o
   2   2  36      152.32      154.28     12.54 o
   1   3  36        0.59        1.15      9.05 o
   2   3  36      942.73     1031.85     31.70 o
   0   4  36       71.59       73.98     17.16 o
   1   4  36     1561.84     1781.83     52.55 o
   1   5  36      646.19      750.15     32.02 o
   1   1  37       48.69       61.45     10.45 o
   0   2  37        4.16        5.50     17.36 o
   1   2  37        0.08        1.30      9.61 o
 
